# Supplementary material for: A Tumor and Immune-Related Micro-RNA Signature Predicts Relapse-Free Survival of Melanoma Patients Treated with Ipilimumab
Source: Int J Mol Sci. 2023 May 3;24(9):8167. doi: 10.3390/ijms24098167 (PMC10179521; doi:10.3390/ijms24098167)
Supplement: Supplementary file 1 [file ijms-24-08167-s001.zip]

Archive with 2 entries (2 files):
- Supplementary material Table S1.xlsx
- Supplementary material Table S2.pdf
