# Supplementary material for: A Tumor and Immune-Related Micro-RNA Signature Predicts Relapse-Free Survival of Melanoma Patients Treated with Ipilimumab
Source: Int J Mol Sci. 2023 May 3;24(9):8167. doi: 10.3390/ijms24098167 (PMC10179521; doi:10.3390/ijms24098167)
Supplement: Supplementary file 1 [file ijms-24-08167-s001.zip › Supplementary material Table S1.xlsx]

## Sheet: de.pfs.pre.mirna
Table S1: The full list containing all differentially expressed miRNAs, along with the statistical data such as fold change, p-value and FDR
Row	Gene ID	Gene Name	Score(d)	Numerator(r)	Denominator(s+s0)	Fold Change	q-value(%)
4720	MIMAT0012734_st	hsa-miR-711	3.37076	1.00578	0.298384	2.00803	0
2020	MI0000743_st	hsa-mir-34c	3.24126	0.616992	0.190355	1.53367	0
4314	MIMAT0004495_st	hsa-miR-22-5p	3.08415	1.54703	0.501607	2.92215	0
4253	MIMAT0003311_st	hsa-miR-641	2.82108	0.43783	0.155199	1.35457	0
3947	MIMAT0000438_st	hsa-miR-152-3p	2.77404	1.3602	0.490331	2.56721	21.0483
5880	MIMAT0026477_st	hsa-miR-128-1-5p	2.76332	0.460693	0.166717	1.3762	21.0483
5097	MIMAT0018966_st	hsa-miR-4447	2.74874	0.739652	0.269088	1.66977	21.0483
4015	MIMAT0000736_st	hsa-miR-381-3p	2.68523	0.993851	0.370118	1.99149	21.0483
4799	MIMAT0015049_st	hsa-miR-1193	2.65865	0.829856	0.312134	1.77751	21.0483
5868	MIMAT0025852_st	hsa-miR-6721-5p	2.64039	0.994092	0.376495	1.99183	21.0483
4658	MIMAT0005952_st	hsa-miR-1321	2.61878	0.502794	0.191996	1.41695	21.0483
4575	MIMAT0005829_st	hsa-miR-1184	2.61197	0.860781	0.329553	1.81602	21.0483
5525	MIMAT0019953_st	hsa-miR-2467-3p	2.61136	0.52928	0.202684	1.44321	21.0483
830	ENSG00000238577_st	ENSG00000238577	2.60315	0.353641	0.135851	1.27778	21.0483
6305	MIMAT0028119_st	hsa-miR-7111-5p	2.59549	0.901721	0.347419	1.86829	21.0483
2579	MI0008330_st	hsa-mir-1909	2.58916	0.583658	0.225424	1.49864	21.0483
4651	MIMAT0005943_st	hsa-miR-1292-5p	2.56088	0.730869	0.285398	1.65964	21.0483
4201	MIMAT0003258_st	hsa-miR-590-5p	2.54006	0.469513	0.184843	1.38464	21.0483
4078	MIMAT0002811_st	hsa-miR-202-3p	2.53424	0.820498	0.323765	1.76602	21.0483
5009	MIMAT0018165_st	hsa-miR-3714	2.52535	1.11072	0.43983	2.15954	21.0483
3037	MI0016801_st	hsa-mir-4455	2.52301	0.487626	0.193271	1.40214	21.0483
6208	MIMAT0027605_st	hsa-miR-6852-3p	2.48382	0.242821	0.0977614	1.1833	21.0483
6255	MIMAT0027652_st	hsa-miR-6876-5p	2.4705	0.640987	0.259456	1.5594	21.0483
4942	MIMAT0017996_st	hsa-miR-3616-3p	2.43916	0.40309	0.165258	1.32234	21.0483
2879	MI0016052_st	hsa-mir-3652	2.4279	0.494437	0.203648	1.40877	21.0483
4815	MIMAT0015066_st	hsa-miR-3065-5p	2.41721	0.688119	0.284674	1.61118	21.0483
6406	MIMAT0031119_st	hsa-miR-1199-5p	2.40705	0.577268	0.239824	1.49202	22.6147
4142	MIMAT0002876_st	hsa-miR-505-3p	2.39931	0.904628	0.377037	1.87206	22.6147
3187	MI0017284_st	hsa-mir-4656	2.39644	0.405833	0.169348	1.32485	22.6147
4416	MIMAT0004692_st	hsa-miR-340-5p	2.38883	0.517966	0.216828	1.43194	22.6147
147	ACA63_x_st	ACA63	2.38397	0.73076	0.306531	1.65951	22.6147
4031	MIMAT0000763_st	hsa-miR-338-3p	2.36125	0.834505	0.353417	1.78325	22.6147
18	14qII-12_x_st	14qII-12	2.36089	0.969865	0.410805	1.95866	22.6147
5759	MIMAT0022925_st	hsa-miR-503-3p	2.35526	0.671055	0.284918	1.59224	22.6147
6121	MIMAT0027518_st	hsa-miR-6809-5p	2.3531	0.637312	0.270839	1.55543	22.6147
3613	MI0022631_st	hsa-mir-6786	2.35278	0.492128	0.209168	1.40652	22.6147
4496	MIMAT0004926_st	hsa-miR-708-5p	2.34979	1.42314	0.605647	2.68169	22.6147
4670	MIMAT0007349_st	hsa-miR-1471	2.33248	0.573092	0.245701	1.48771	22.6147
1933	MI0000434_st	hsa-let-7i	2.33188	0.470476	0.201758	1.38557	22.6147
4281	MIMAT0003340_st	hsa-miR-542-5p	2.3286	1.22902	0.527793	2.34408	22.6147
4351	MIMAT0004560_st	hsa-miR-183-3p	2.3222	0.5896	0.253897	1.50483	22.6147
2185	MI0003195_st	hsa-mir-508	2.30888	0.321458	0.139226	1.24959	22.6147
3980	MIMAT0000685_st	hsa-miR-34b-5p	2.30479	0.558176	0.242181	1.47241	22.6147
5600	MIMAT0021080_st	hsa-miR-5088-5p	2.28446	0.658938	0.288444	1.57892	22.6147
3111	MI0016872_st	hsa-mir-4508	2.2824	0.412109	0.18056	1.33063	22.6147
3981	MIMAT0000686_st	hsa-miR-34c-5p	2.26446	0.935176	0.412979	1.91212	25.5009
5999	MIMAT0027396_st	hsa-miR-6748-5p	2.26443	0.795064	0.35111	1.73515	25.5009
3309	MI0017399_st	hsa-mir-4758	2.25786	0.748733	0.331612	1.68032	25.5009
4359	MIMAT0004568_st	hsa-miR-221-5p	2.24862	1.00115	0.445231	2.0016	25.5009
3852	MIMAT0000077_st	hsa-miR-22-3p	2.24223	0.675095	0.301083	1.5967	25.5009
6392	MIMAT0031005_st	hsa-miR-8078	2.23204	0.724593	0.324633	1.65243	25.5009
5124	MIMAT0018995_st	hsa-miR-4468	2.2313	0.467643	0.209583	1.38285	25.5009
4435	MIMAT0004763_st	hsa-miR-488-3p	2.19717	0.377617	0.171865	1.29919	29.4677
5756	MIMAT0022862_st	hsa-miR-381-5p	2.19169	0.400744	0.182847	1.32019	29.4677
1836	MI0000078_st	hsa-mir-22	2.18197	0.404602	0.18543	1.32372	29.4677
4360	MIMAT0004569_st	hsa-miR-222-5p	2.16226	0.421911	0.195125	1.3397	29.4677
5988	MIMAT0027385_st	hsa-miR-6742-5p	2.15834	0.673207	0.31191	1.59461	29.4677
6352	MIMAT0030418_st	hsa-miR-6516-3p	2.15507	0.372678	0.172931	1.29475	29.4677
4074	MIMAT0002807_st	hsa-miR-491-5p	2.14272	0.832532	0.38854	1.78081	29.4677
4292	MIMAT0003885_st	hsa-miR-454-3p	2.13287	1.01303	0.47496	2.01814	29.4677
6317	MIMAT0028215_st	hsa-miR-7152-3p	2.13254	0.775851	0.363816	1.7122	29.4677
5408	MIMAT0019836_st	hsa-miR-4722-5p	2.13165	0.570091	0.267442	1.48462	29.4677
6205	MIMAT0027602_st	hsa-miR-6851-5p	2.12904	0.693266	0.325624	1.61694	29.4677
3999	MIMAT0000720_st	hsa-miR-376c-3p	2.12802	1.08966	0.512054	2.12824	29.4677
4545	MIMAT0005576_st	hsa-miR-1226-5p	2.12711	0.567242	0.266673	1.48169	29.4677
5176	MIMAT0019047_st	hsa-miR-4510	2.12663	0.419305	0.197169	1.33728	29.4677
4419	MIMAT0004695_st	hsa-miR-337-5p	2.12303	0.935054	0.440435	1.91196	31.6504
2802	MI0015867_st	hsa-mir-4327	2.11217	0.275264	0.130322	1.21022	31.6504
3036	MI0016800_st	hsa-mir-4454	2.10694	0.381053	0.180856	1.30229	31.6504
4965	MIMAT0018079_st	hsa-miR-1273e	2.10519	0.784556	0.372678	1.72256	31.6504
1858	MI0000094_st	hsa-mir-92a-2	2.10225	0.360341	0.171407	1.28373	31.6504
6201	MIMAT0027598_st	hsa-miR-6849-5p	2.09563	0.50404	0.240519	1.41818	31.6504
6445	spike_in-control-29_st	spike_in-control-29	2.09322	0.320078	0.152912	1.2484	31.6504
6105	MIMAT0027502_st	hsa-miR-6801-5p	2.08107	0.664284	0.319204	1.58478	31.6504
4277	MIMAT0003336_st	hsa-miR-658	2.08007	0.587016	0.28221	1.50214	31.6504
4506	MIMAT0004951_st	hsa-miR-887-3p	2.07967	0.866245	0.41653	1.82291	31.6504
5416	MIMAT0019844_st	hsa-miR-4725-3p	2.07556	0.945621	0.455597	1.92602	31.6504
1649	ENSG00000269023_st	ENSG00000269023	2.07007	0.446401	0.215646	1.36264	31.6504
4364	MIMAT0004585_st	hsa-let-7i-3p	2.06807	0.542549	0.262346	1.45654	31.6504
4684	MIMAT0007890_st	hsa-miR-1914-3p	2.05725	0.753944	0.366482	1.6864	31.6504
4249	MIMAT0003307_st	hsa-miR-637	2.05525	0.758754	0.369178	1.69203	31.6504
2103	MI0002470_st	hsa-mir-486	2.03927	0.342309	0.167858	1.26778	31.6504
3437	MI0019149_st	hsa-mir-4536-2	2.03716	0.382087	0.187559	1.30323	31.6504
5090	MIMAT0018959_st	hsa-miR-4441	2.02935	0.356054	0.175453	1.27992	31.6504
5162	MIMAT0019033_st	hsa-miR-4498	2.0259	0.687101	0.339158	1.61005	31.6504
17	14qII-12_st	14qII-12	2.01797	0.831817	0.412204	1.77993	31.6504
1817	MI0000063_x_st	hsa-let-7b	2.01756	0.27603	0.136814	1.21086	31.6504
4456	MIMAT0004795_st	hsa-miR-574-5p	2.01481	1.18603	0.588658	2.27527	31.6504
4466	MIMAT0004805_st	hsa-miR-616-3p	2.01315	0.412446	0.204876	1.33094	31.6504
3710	MI0022727_st	hsa-mir-6880	2.00343	0.519015	0.259063	1.43298	31.6504
2083	MI0001519_st	hsa-mir-20b	2.00331	0.523486	0.261311	1.43742	31.6504
5106	MIMAT0018976_st	hsa-miR-4454	2.00174	0.54392	0.271723	1.45793	31.6504
2419	MI0005768_st	hsa-mir-943	1.99808	0.399375	0.199879	1.31894	31.6504
146	ACA63_st	ACA63	1.99806	0.623802	0.312204	1.54093	31.6504
4330	MIMAT0004511_st	hsa-miR-99a-3p	1.99411	0.5001	0.250788	1.41431	31.6504
5350	MIMAT0019777_st	hsa-miR-4688	1.98536	0.859427	0.432882	1.81432	31.6504
5494	MIMAT0019922_st	hsa-miR-4769-5p	1.9852	0.46964	0.23657	1.38476	31.6504
4940	MIMAT0017994_st	hsa-miR-3615	1.98483	0.615583	0.310144	1.53218	31.6504
2585	MI0008336_st	hsa-mir-1915	1.9848	0.409986	0.206563	1.32867	31.6504
4951	MIMAT0018005_st	hsa-miR-3622b-5p	1.97948	0.503922	0.254573	1.41806	31.6504
4621	MIMAT0005911_st	hsa-miR-1260a	1.97445	0.740129	0.374853	1.67033	31.6504
3956	MIMAT0000447_st	hsa-miR-134-5p	1.96706	0.920976	0.468199	1.8934	31.6504
4362	MIMAT0004571_st	hsa-miR-200b-5p	1.96268	0.754537	0.384443	1.68709	31.6504
4672	MIMAT0007400_st	hsa-miR-1538	1.9626	0.394432	0.200974	1.31443	31.6504
6454	spike_in-control-44_st	spike_in-control-44	1.96089	0.341611	0.174212	1.26717	35.2331
4777	MIMAT0015026_st	hsa-miR-3153	1.95908	0.55621	0.283914	1.4704	35.2331
1835	MI0000077_st	hsa-mir-21	1.95676	0.528728	0.270206	1.44266	35.2331
5339	MIMAT0019766_st	hsa-miR-4681	1.94717	0.350191	0.179846	1.27473	35.2331
4271	MIMAT0003329_st	hsa-miR-411-5p	1.94678	0.782874	0.402138	1.72055	35.2331
3884	MIMAT0000231_st	hsa-miR-199a-5p	1.93561	1.19512	0.617439	2.28964	35.2331
5017	MIMAT0018185_st	hsa-miR-3911	1.93152	0.603866	0.312638	1.51978	35.2331
6221	MIMAT0027618_st	hsa-miR-6859-5p	1.93041	0.445766	0.230918	1.36204	35.2331
6115	MIMAT0027512_st	hsa-miR-6806-5p	1.92905	0.592027	0.306901	1.50736	35.2331
5051	MIMAT0018361_st	hsa-miR-3945	1.9268	0.573553	0.297671	1.48818	35.2331
4970	MIMAT0018084_st	hsa-miR-3663-5p	1.92643	0.461522	0.239574	1.37699	35.2331
3231	MI0017323_st	hsa-mir-4690	1.92367	0.392734	0.204158	1.31288	35.2331
2588	MI0009986_st	hsa-mir-1976	1.92293	0.434249	0.225827	1.35121	35.2331
5194	MIMAT0019065_st	hsa-miR-4526	1.92156	0.554531	0.288584	1.46869	35.2331
594	ENSG00000221164_x_st	ENSG00000221164	1.91874	0.309637	0.161375	1.2394	35.2331
4070	MIMAT0002178_st	hsa-miR-487a-3p	1.91549	0.593217	0.309695	1.50861	35.2331
4823	MIMAT0015075_st	hsa-miR-3191-3p	1.91394	0.43817	0.228935	1.35488	35.2331
1920	MI0000290_st	hsa-mir-214	1.91313	0.451608	0.236057	1.36756	35.2331
4409	MIMAT0004683_st	hsa-miR-362-3p	1.9124	0.607214	0.317514	1.52331	35.2331
3076	MI0016839_st	hsa-mir-3155b	1.9097	0.474901	0.248679	1.38982	35.2331
4616	MIMAT0005905_st	hsa-miR-1254	1.90867	0.588565	0.308363	1.50375	35.2331
6062	MIMAT0027459_st	hsa-miR-6779-3p	1.90535	0.402394	0.211191	1.3217	35.2331
2860	MI0016002_st	hsa-mir-3612	1.8926	0.27911	0.147474	1.21345	35.2331
6019	MIMAT0027416_st	hsa-miR-6758-5p	1.89241	0.49418	0.261139	1.40852	35.2331
4084	MIMAT0002817_st	hsa-miR-495-3p	1.88838	0.597824	0.31658	1.51343	35.2331
3121	MI0016882_st	hsa-mir-4516	1.88729	0.392864	0.208163	1.313	35.2331
5025	MIMAT0018193_st	hsa-miR-3919	1.88392	0.332828	0.176668	1.25948	35.2331
2855	MI0015996_st	hsa-mir-3606	1.88332	0.310151	0.164683	1.23984	35.2331
4958	MIMAT0018072_st	hsa-miR-3652	1.87467	0.694501	0.370466	1.61832	35.2331
5328	MIMAT0019755_st	hsa-miR-4673	1.8741	0.5096	0.271918	1.42366	35.2331
4589	MIMAT0005877_st	hsa-miR-1286	1.86934	0.373367	0.199732	1.29537	35.2331
6301	MIMAT0028115_st	hsa-miR-7109-5p	1.86922	0.484706	0.25931	1.3993	35.2331
3077	MI0016839_x_st	hsa-mir-3155b	1.86842	0.507008	0.271357	1.4211	35.2331
4008	MIMAT0000729_st	hsa-miR-376a-3p	1.86686	0.555348	0.297477	1.46952	35.2331
47	14qII-3_st	14qII-3	1.86303	0.776808	0.416959	1.71334	35.2331
593	ENSG00000221164_st	ENSG00000221164	1.85925	0.347603	0.186959	1.27244	35.2331
5424	MIMAT0019852_st	hsa-miR-4730	1.85217	0.635742	0.343243	1.55374	35.2331
9	14qI-5_st	14qI-5	1.848	0.315106	0.170512	1.2441	35.2331
2719	MI0014223_st	hsa-mir-3181	1.84656	0.371217	0.201031	1.29344	35.2331
4723	MIMAT0013516_st	hsa-miR-2681-3p	1.84261	0.250636	0.136022	1.18973	35.2331
5442	MIMAT0019870_st	hsa-miR-4740-3p	1.84181	0.378062	0.205267	1.2996	35.2331
5103	MIMAT0018973_st	hsa-miR-4451	1.84153	0.443891	0.241045	1.36027	35.2331
4348	MIMAT0004557_st	hsa-miR-34a-3p	1.82953	1.06682	0.583111	2.0948	37.887
3991	MIMAT0000707_st	hsa-miR-363-3p	1.82726	1.73976	0.952118	3.33981	37.887
3851	MIMAT0000076_st	hsa-miR-21-5p	1.8271	1.04275	0.570711	2.06015	37.887
4149	MIMAT0002883_st	hsa-miR-514a-3p	1.82591	0.680829	0.372871	1.60306	37.887
4088	MIMAT0002821_st	hsa-miR-181d-5p	1.82505	1.27975	0.701212	2.42797	37.887
11	14qI-7_st	14qI-7	1.82314	0.529373	0.290363	1.4433	37.887
4067	MIMAT0002175_st	hsa-miR-485-5p	1.82134	0.430535	0.236383	1.34773	37.887
4757	MIMAT0015006_st	hsa-miR-3138	1.81944	0.587135	0.322701	1.50226	37.887
4222	MIMAT0003280_st	hsa-miR-612	1.8191	0.603374	0.331689	1.51927	37.887
3310	MI0017399_x_st	hsa-mir-4758	1.81837	0.548816	0.301818	1.46288	37.887
6231	MIMAT0027628_st	hsa-miR-6864-5p	1.81789	0.354065	0.194767	1.27816	37.887
3951	MIMAT0000442_st	hsa-miR-9-3p	1.81236	0.893069	0.492765	1.85712	37.887
5193	MIMAT0019064_st	hsa-miR-4525	1.81027	0.626367	0.346007	1.54367	37.887
6307	MIMAT0028121_st	hsa-miR-7112-5p	1.80938	0.724171	0.400232	1.65195	37.887
3918	MIMAT0000278_st	hsa-miR-221-3p	1.80198	0.884506	0.490853	1.84613	37.887
5126	MIMAT0018997_st	hsa-miR-4470	1.79565	0.601346	0.33489	1.51713	37.887
5011	MIMAT0018179_st	hsa-miR-3907	1.79305	0.746604	0.416388	1.67784	37.887
296	ENSG00000201388_st	ENSG00000201388	1.79094	0.21447	0.119753	1.16028	37.887
5180	MIMAT0019051_st	hsa-miR-4514	1.78598	0.541639	0.303273	1.45562	37.887
2833	MI0015898_st	hsa-mir-4289	1.78596	0.25607	0.143379	1.19422	37.887
5110	MIMAT0018980_st	hsa-miR-4458	1.7848	0.398553	0.223304	1.31819	37.887
1468	ENSG00000252699_st	ENSG00000252699	1.77791	0.24386	0.137161	1.18416	37.887
5628	MIMAT0022260_st	hsa-miR-5572	1.77785	0.65384	0.36777	1.57335	37.887
4350	MIMAT0004559_st	hsa-miR-181c-3p	1.77266	0.452133	0.255059	1.36806	37.887
5227	MIMAT0019211_st	hsa-miR-3158-5p	1.77176	0.386969	0.21841	1.30764	37.887
1859	MI0000094_x_st	hsa-mir-92a-2	1.76604	0.298789	0.169186	1.23011	40.3992
6133	MIMAT0027530_st	hsa-miR-6815-5p	1.76383	0.626861	0.355398	1.5442	40.3992
6204	MIMAT0027601_st	hsa-miR-6850-3p	1.7633	0.351398	0.199285	1.2758	40.3992
2592	MI0010633_st	hsa-mir-2114	1.76206	0.279695	0.158732	1.21394	40.3992
4158	MIMAT0003180_st	hsa-miR-487b-3p	1.76165	1.0279	0.583485	2.03905	40.3992
4313	MIMAT0004494_st	hsa-miR-21-3p	1.76158	0.856681	0.486315	1.81087	40.3992
152	ACA67B_x_st	ACA67B	1.7614	0.317621	0.180323	1.24627	40.3992
5564	MIMAT0020603_st	hsa-miR-5096	1.76116	0.685979	0.389504	1.60879	40.3992
1996	MI0000484_st	hsa-mir-188	1.7503	0.366017	0.209117	1.28879	40.3992
4878	MIMAT0016881_st	hsa-miR-4260	1.74919	0.353867	0.202304	1.27798	40.3992
4770	MIMAT0015019_st	hsa-miR-3147	1.74754	0.624908	0.357593	1.54211	40.3992
153	ACA67_st	ACA67	1.74386	0.362515	0.207881	1.28567	40.3992
20	14qII-14_st	14qII-14	1.74147	0.698536	0.401119	1.62286	40.3992
4465	MIMAT0004804_st	hsa-miR-615-5p	1.73935	0.488346	0.280764	1.40284	40.3992
2826	MI0015891_st	hsa-mir-4285	1.73927	0.42101	0.242061	1.33886	40.3992
2921	MI0016135_st	hsa-mir-3714	1.73367	0.403395	0.232682	1.32262	40.3992
3786	MI0025751_st	hsa-mir-7975	1.72955	0.305209	0.176468	1.2356	41.4674
5364	MIMAT0019791_st	hsa-miR-4697-5p	1.7281	0.401716	0.232461	1.32108	41.4674
1530	ENSG00000252989_st	ENSG00000252989	1.72694	0.237972	0.1378	1.17933	41.4674
3872	MIMAT0000097_st	hsa-miR-99a-5p	1.7269	1.11631	0.646425	2.16792	41.4674
2736	MI0014242_x_st	hsa-mir-3156-3	1.72524	0.27085	0.156993	1.20652	41.4674
2965	MI0016593_st	hsa-mir-3937	1.72516	0.314005	0.182015	1.24315	41.4674
5421	MIMAT0019849_st	hsa-miR-4728-5p	1.7202	0.601979	0.349948	1.5178	41.4674
5399	MIMAT0019827_st	hsa-miR-4716-3p	1.70878	0.507262	0.296856	1.42135	41.4674
1414	ENSG00000252459_st	ENSG00000252459	1.70587	0.319276	0.187163	1.2477	41.4674
4855	MIMAT0016858_st	hsa-miR-4306	1.70444	0.840179	0.492935	1.79027	41.4674
136	ACA59B_s_st	ACA59B	1.70151	0.260808	0.15328	1.19815	41.4674
137	ACA59_s_st	ACA59	1.70151	0.260808	0.15328	1.19815	41.4674
537	ENSG00000212461_st	ENSG00000212461	1.69974	0.37366	0.219833	1.29564	41.4674
4042	MIMAT0001341_st	hsa-miR-424-5p	1.69689	0.442596	0.260828	1.35905	41.4674
2929	MI0016414_s_st	hsa-mir-3910-1	1.69418	0.363594	0.214614	1.28663	44.2015
2950	MI0016431_s_st	hsa-mir-3910-2	1.69418	0.363594	0.214614	1.28663	44.2015
4907	MIMAT0016910_st	hsa-miR-4278	1.68948	0.274339	0.16238	1.20944	44.2015
6119	MIMAT0027516_st	hsa-miR-6808-5p	1.68892	0.518329	0.3069	1.4323	44.2015
4218	MIMAT0003276_st	hsa-miR-608	1.68757	0.278931	0.165285	1.2133	44.2015
6273	MIMAT0027670_st	hsa-miR-6885-5p	1.68378	0.640929	0.380648	1.55933	44.2015
4588	MIMAT0005876_st	hsa-miR-1285-3p	1.68323	0.701174	0.416564	1.62583	44.2015
5839	MIMAT0025470_st	hsa-miR-6507-5p	1.68016	0.331405	0.197246	1.25824	44.2015
6093	MIMAT0027490_st	hsa-miR-6795-5p	1.68011	0.622776	0.370676	1.53984	44.2015
5819	MIMAT0025450_st	hsa-miR-6499-5p	1.67521	0.263417	0.157244	1.20032	44.2015
5187	MIMAT0019058_st	hsa-miR-4521	1.67404	1.05343	0.629273	2.07546	44.2015
5484	MIMAT0019912_st	hsa-miR-4763-5p	1.67292	0.453081	0.270833	1.36896	44.2015
4736	MIMAT0014984_st	hsa-miR-3122	1.67098	0.409473	0.245049	1.3282	44.2015
6230	MIMAT0027627_st	hsa-miR-6863	1.663	0.33223	0.199777	1.25896	44.2015
4063	MIMAT0002171_st	hsa-miR-410-3p	1.65989	0.318663	0.191978	1.24717	44.2015
1733	HBII-52-34_x_st	HBII-52-34	1.65937	0.309555	0.18655	1.23932	44.2015
6207	MIMAT0027604_st	hsa-miR-6852-5p	1.65703	0.308125	0.18595	1.2381	44.2015
4016	MIMAT0000737_st	hsa-miR-382-5p	1.65391	1.05729	0.639266	2.08102	44.2015
4403	MIMAT0004677_st	hsa-miR-34c-3p	1.65374	0.558317	0.337609	1.47255	44.2015
3250	MI0017342_st	hsa-mir-4709	1.65296	0.192299	0.116336	1.14258	44.2015
4831	MIMAT0015083_st	hsa-miR-3198	1.65035	0.32986	0.199873	1.25689	44.2015
428	ENSG00000207098_st	ENSG00000207098	1.64587	0.570859	0.346843	1.48541	44.2015
4373	MIMAT0004594_st	hsa-miR-132-5p	1.64461	0.507383	0.308513	1.42147	44.2015
4355	MIMAT0004564_st	hsa-miR-214-5p	1.64219	0.791634	0.482061	1.73103	44.2015
3326	MI0017415_s_st	hsa-mir-4773-1	1.64029	0.270631	0.16499	1.20634	44.2015
3329	MI0017416_s_st	hsa-mir-4773-2	1.64029	0.270631	0.16499	1.20634	44.2015
5164	MIMAT0019035_st	hsa-miR-4499	1.63521	0.498545	0.304881	1.41279	44.2015
4431	MIMAT0004752_st	hsa-miR-20b-3p	1.63418	0.592484	0.362558	1.50784	44.2015
6283	MIMAT0027680_st	hsa-miR-6890-5p	1.63387	0.510975	0.312739	1.42501	44.2015
4664	MIMAT0006767_st	hsa-miR-1827	1.63196	0.310043	0.189982	1.23974	44.2015
3394	MI0017982_st	hsa-mir-5093	1.6314	0.260984	0.159975	1.1983	44.2015
4913	MIMAT0016916_st	hsa-miR-4286	1.62937	0.954714	0.585942	1.9382	44.2015
4439	MIMAT0004767_st	hsa-miR-193b-5p	1.62782	0.586155	0.360086	1.50124	44.2015
4475	MIMAT0004814_st	hsa-miR-654-3p	1.62752	0.621214	0.381693	1.53817	44.2015
3909	MIMAT0000268_st	hsa-miR-211-5p	1.62692	1.50074	0.922447	2.82988	44.2015
2746	MI0014248_x_st	hsa-mir-3199-2	1.62653	0.194651	0.119673	1.14445	44.2015
4405	MIMAT0004679_st	hsa-miR-296-3p	1.6224	0.484941	0.298904	1.39953	44.2015
429	ENSG00000207098_x_st	ENSG00000207098	1.62081	0.331979	0.204822	1.25874	44.2015
3508	MI0021260_st	hsa-mir-6126	1.61818	0.401824	0.248318	1.32118	44.2015
4347	MIMAT0004556_st	hsa-miR-10b-3p	1.61607	0.788729	0.488053	1.72755	44.2015
1252	ENSG00000251830_st	ENSG00000251830	1.61496	0.236462	0.14642	1.1781	44.2015
693	ENSG00000238371_st	ENSG00000238371	1.61423	0.203866	0.126293	1.15178	44.2015
4510	MIMAT0004955_st	hsa-miR-374b-5p	1.61336	0.775076	0.480412	1.71128	44.2015
3668	MI0022685_st	hsa-mir-6839	1.61251	0.245519	0.152259	1.18552	44.2015
4550	MIMAT0005584_st	hsa-miR-1229-3p	1.61241	0.338945	0.21021	1.26483	44.2015
6248	MIMAT0027645_st	hsa-miR-6872-3p	1.6122	0.563034	0.349233	1.47737	44.2015
6413	MIMAT0031180_st	hsa-miR-7977	1.61072	0.75288	0.467419	1.68515	44.2015
4911	MIMAT0016914_st	hsa-miR-4283	1.60998	0.290782	0.180612	1.2233	44.2015
3859	MIMAT0000084_st	hsa-miR-27a-3p	1.60622	1.06279	0.661672	2.08897	44.2015
5561	MIMAT0020600_st	hsa-miR-5095	1.60595	0.416865	0.259576	1.33502	44.2015
150	ACA66_st	ACA66	1.60559	0.411523	0.256306	1.33009	44.2015
2945	MI0016426_x_st	hsa-mir-3150b	1.60441	0.27628	0.172201	1.21107	44.2015
4516	MIMAT0004970_st	hsa-miR-920	1.60128	0.454533	0.283856	1.37034	44.2015
4366	MIMAT0004587_st	hsa-miR-23b-5p	1.59477	0.559967	0.351128	1.47424	44.2015
5202	MIMAT0019073_st	hsa-miR-4534	1.59334	0.449838	0.282324	1.36589	44.2015
6253	MIMAT0027650_st	hsa-miR-6875-5p	1.59226	0.624283	0.392073	1.54144	48.4245
2414	MI0005763_s_st	hsa-mir-941-1	1.59065	0.358616	0.225453	1.2822	48.4245
2415	MI0005764_s_st	hsa-mir-941-2	1.59065	0.358616	0.225453	1.2822	48.4245
2416	MI0005765_s_st	hsa-mir-941-3	1.59065	0.358616	0.225453	1.2822	48.4245
2417	MI0005766_s_st	hsa-mir-941-4	1.59065	0.358616	0.225453	1.2822	48.4245
4861	MIMAT0016864_st	hsa-miR-4312	1.5858	0.347965	0.219425	1.27276	48.4245
2961	MI0016438_st	hsa-mir-3928	1.58484	0.303778	0.191678	1.23437	48.4245
3823	MI0025919_st	hsa-mir-8083	1.58361	0.236319	0.149228	1.17798	48.4245
6157	MIMAT0027554_st	hsa-miR-6827-5p	1.58319	0.365428	0.230817	1.28826	48.4245
1738	HBII-52-38_x_st	HBII-52-38	1.58298	0.239694	0.151419	1.18074	48.4245
5297	MIMAT0019724_st	hsa-miR-4657	1.58256	0.460641	0.291073	1.37615	48.4245
2068	MI0000813_st	hsa-mir-324	1.58256	0.244582	0.154549	1.18475	48.4245
3758	MI0025238_st	hsa-mir-7702	1.5821	0.231143	0.146099	1.17376	48.4245
5995	MIMAT0027392_st	hsa-miR-6746-5p	1.57485	0.447775	0.284329	1.36394	48.4245
3661	MI0022678_st	hsa-mir-6833	1.56761	0.283388	0.180778	1.21705	48.4245
6169	MIMAT0027566_st	hsa-miR-6833-5p	1.56634	0.480304	0.30664	1.39504	48.4245
4935	MIMAT0017989_st	hsa-miR-3612	1.5629	0.294797	0.188622	1.22671	48.4245
4564	MIMAT0005796_st	hsa-miR-1271-5p	1.56272	1.03829	0.664415	2.05379	48.4245
4234	MIMAT0003292_st	hsa-miR-623	1.56264	0.389598	0.249321	1.31003	48.4245
5096	MIMAT0018965_st	hsa-miR-4446-3p	1.5625	0.357265	0.228649	1.281	48.4245
2187	MI0003197_st	hsa-mir-510	1.56202	0.391773	0.250812	1.312	48.4245
33	14qII-22_x_st	14qII-22	1.56151	0.742748	0.47566	1.67336	48.4245
3342	MI0017423_st	hsa-mir-4779	1.56075	0.215284	0.137937	1.16093	48.4245
4033	MIMAT0000765_st	hsa-miR-335-5p	1.55907	1.01446	0.65068	2.02014	48.4245
4153	MIMAT0003150_st	hsa-miR-455-5p	1.55889	0.767441	0.492299	1.70225	48.4245
1941	MI0000443_s_st	hsa-mir-124-1	1.5587	0.347603	0.223008	1.27244	48.4245
1944	MI0000444_s_st	hsa-mir-124-2	1.5587	0.347603	0.223008	1.27244	48.4245
1946	MI0000445_s_st	hsa-mir-124-3	1.5587	0.347603	0.223008	1.27244	48.4245
4803	MIMAT0015053_st	hsa-miR-3176	1.5578	0.946363	0.607499	1.92701	48.4245
4750	MIMAT0014999_st	hsa-miR-378b	1.55767	0.388488	0.249404	1.30902	48.4245
2969	MI0016597_st	hsa-mir-3940	1.55715	0.248136	0.159353	1.18767	48.4245
4912	MIMAT0016915_st	hsa-miR-4284	1.55529	1.0179	0.654477	2.02497	48.4245
4848	MIMAT0016851_st	hsa-miR-4299	1.55475	0.749955	0.482364	1.68174	48.4245
48	14qII-3_x_st	14qII-3	1.55327	0.636426	0.409733	1.55447	48.4245
5536	MIMAT0019964_st	hsa-miR-4792	1.55116	0.422685	0.272497	1.34042	48.4245
5204	MIMAT0019075_st	hsa-miR-4535	1.55101	0.534486	0.344605	1.44843	48.4245
41	14qII-28_x_st	14qII-28	1.54917	0.663224	0.428116	1.58362	48.4245
3896	MIMAT0000255_st	hsa-miR-34a-5p	1.54432	1.0764	0.697005	2.10877	48.4245
4171	MIMAT0003227_st	hsa-miR-563	1.5403	0.362278	0.2352	1.28545	48.4245
6063	MIMAT0027460_st	hsa-miR-6780a-5p	1.53949	0.453348	0.294479	1.36921	48.4245
4607	MIMAT0005896_st	hsa-miR-1244	1.53769	0.569013	0.370043	1.48351	48.4245
5384	MIMAT0019812_st	hsa-miR-4709-3p	1.53708	0.362336	0.23573	1.28551	48.4245
4001	MIMAT0000722_st	hsa-miR-370-3p	1.53569	0.535099	0.348442	1.44904	48.4245
6	14qI-3_x_st	14qI-3	1.5352	0.264091	0.172024	1.20088	48.4245
6315	MIMAT0028213_st	hsa-miR-7151-3p	1.53518	0.263715	0.171781	1.20057	48.4245
6474	U109_x_st	U109	1.53297	0.490966	0.320271	1.40539	48.4245
2692	MI0014193_st	hsa-mir-3163	1.53281	0.327122	0.213413	1.25451	48.4245
389	ENSG00000206731_st	ENSG00000206731	1.52783	0.22449	0.146934	1.16836	48.4245
5980	MIMAT0027377_st	hsa-miR-6738-5p	1.52697	0.646653	0.423487	1.56553	48.4245
810	ENSG00000238563_x_st	ENSG00000238563	1.52487	0.186504	0.122308	1.138	48.4245
4144	MIMAT0002878_st	hsa-miR-506-3p	1.52455	1.42433	0.934263	2.6839	48.4245
3777	MI0025524_st	hsa-mir-7854	1.52136	0.294893	0.193835	1.22679	48.4245
6363	MIMAT0030429_st	hsa-miR-7854-3p	1.52068	0.40684	0.267539	1.32578	48.4245
5148	MIMAT0019019_st	hsa-miR-4485	1.51936	0.765975	0.504143	1.70052	48.4245
2708	MI0014209_st	hsa-mir-3175	1.51916	0.226175	0.148882	1.16973	48.4245
1769	HBII-85-20_x_st	HBII-85-20	1.5186	0.357912	0.235686	1.28157	48.4245
4521	MIMAT0004976_st	hsa-miR-933	1.51775	0.753296	0.496324	1.68564	48.4245
5743	MIMAT0022737_st	hsa-miR-550b-2-5p	1.51557	0.415805	0.274355	1.33404	48.4245
2902	MI0016076_st	hsa-mir-3675	1.51042	0.188643	0.124895	1.13969	48.4245
6339	MIMAT0029782_st	hsa-miR-7641	1.50733	1.07032	0.710079	2.0999	48.4245
6275	MIMAT0027672_st	hsa-miR-6886-5p	1.5051	0.460885	0.306216	1.37639	48.4245
3616	MI0022634_st	hsa-mir-6789	1.50374	0.418629	0.278392	1.33666	48.4245
5197	MIMAT0019068_st	hsa-miR-4529-3p	1.50346	0.498732	0.331722	1.41297	48.4245
4571	MIMAT0005825_st	hsa-miR-1180-3p	1.50326	0.698894	0.464918	1.62326	48.4245
3716	MI0022733_st	hsa-mir-6886	1.50249	0.357952	0.238239	1.2816	48.4245
3425	MI0019137_st	hsa-mir-548at	1.50171	0.18351	0.122201	1.13564	48.4245
5372	MIMAT0019799_st	hsa-miR-4701-3p	1.49992	0.355493	0.237008	1.27942	48.4245
6411	MIMAT0031178_st	hsa-miR-7975	1.49781	0.75363	0.503154	1.68603	48.4245
6034	MIMAT0027431_st	hsa-miR-6765-3p	1.49778	0.79463	0.530539	1.73463	48.4245
4596	MIMAT0005884_st	hsa-miR-1294	1.49512	0.291281	0.194821	1.22373	48.4245
5457	MIMAT0019885_st	hsa-miR-4749-5p	1.49424	0.483315	0.323451	1.39795	48.4245
3839	MIMAT0000064_st	hsa-let-7c-5p	1.49136	0.466772	0.312983	1.38201	48.4245
4830	MIMAT0015082_st	hsa-miR-3197	1.48844	0.723556	0.486116	1.65125	48.4245
6051	MIMAT0027448_st	hsa-miR-6774-5p	1.48784	0.49057	0.32972	1.405	48.4245
3074	MI0016837_x_st	hsa-mir-3689f	1.48727	0.210705	0.141672	1.15725	48.4245
3060	MI0016825_st	hsa-mir-4473	1.48657	0.205343	0.138132	1.15296	48.4245
2559	MI0006649_x_st	hsa-mir-513c	1.48618	0.891643	0.599956	1.85529	48.4245
5566	MIMAT0020925_st	hsa-miR-550a-3-5p	1.48041	0.517673	0.349682	1.43164	48.4245
5676	MIMAT0022473_st	hsa-miR-5684	1.4802	0.399562	0.269938	1.31911	48.4245
6334	MIMAT0028232_st	hsa-miR-7161-5p	1.47936	0.378189	0.255644	1.29971	48.4245
6277	MIMAT0027674_st	hsa-miR-6887-5p	1.47714	0.566223	0.383324	1.48064	58.9553
6281	MIMAT0027678_st	hsa-miR-6889-5p	1.47658	0.536845	0.363573	1.4508	58.9553
6263	MIMAT0027660_st	hsa-miR-6880-5p	1.47605	0.468557	0.317439	1.38372	58.9553
5824	MIMAT0025455_st	hsa-miR-6500-3p	1.47604	0.264263	0.179035	1.20102	58.9553
3861	MIMAT0000086_st	hsa-miR-29a-3p	1.47567	0.884571	0.599439	1.84622	58.9553
3919	MIMAT0000279_st	hsa-miR-222-3p	1.473	0.584424	0.396757	1.49944	58.9553
4558	MIMAT0005789_st	hsa-miR-513c-5p	1.4723	1.34265	0.911935	2.53616	58.9553
3924	MIMAT0000415_st	hsa-let-7i-5p	1.47016	0.807569	0.549308	1.75026	58.9553
4081	MIMAT0002814_st	hsa-miR-432-5p	1.46984	0.821937	0.559203	1.76778	58.9553
5349	MIMAT0019776_st	hsa-miR-1343-3p	1.46698	0.367692	0.250646	1.29029	58.9553
6088	MIMAT0027485_st	hsa-miR-6792-3p	1.46487	0.311548	0.21268	1.24104	58.9553
681	ENSG00000238349_st	ENSG00000238349	1.46442	0.20069	0.137044	1.14925	58.9553
1719	HBII-52-1_x_st	HBII-52-1	1.4619	0.185651	0.126993	1.13733	58.9553
5768	MIMAT0022945_st	hsa-miR-1236-5p	1.4618	0.34346	0.234956	1.2688	58.9553
2493	MI0006381_st	hsa-mir-1246	1.46096	0.274708	0.188033	1.20975	58.9553
1592	ENSG00000264346_st	ENSG00000264346	1.46073	0.478867	0.327827	1.39365	58.9553
5996	MIMAT0027393_st	hsa-miR-6746-3p	1.4582	0.379967	0.260572	1.30131	58.9553
3925	MIMAT0000416_st	hsa-miR-1	1.45786	0.706456	0.484584	1.63179	58.9553
3592	MI0022610_st	hsa-mir-6765	1.45678	0.329081	0.225896	1.25621	58.9553
1980	MI0000468_st	hsa-mir-9-3	1.45624	0.267272	0.183536	1.20353	58.9553
1486	ENSG00000252777_st	ENSG00000252777	1.45577	0.153346	0.105337	1.11215	58.9553
4769	MIMAT0015018_st	hsa-miR-3146	1.45546	0.219128	0.150556	1.16403	58.9553
2681	MI0014187_st	hsa-mir-3158-2	1.45453	0.403115	0.277144	1.32236	58.9553
4072	MIMAT0002805_st	hsa-miR-489-3p	1.45422	0.620156	0.426452	1.53704	58.9553
1265	ENSG00000251866_st	ENSG00000251866	1.45072	0.278765	0.192156	1.21316	58.9553
3702	MI0022719_st	hsa-mir-6872	1.44896	0.34024	0.234816	1.26597	58.9553
4691	MIMAT0009201_st	hsa-miR-196b-3p	1.44889	0.442145	0.305162	1.35862	58.9553
4747	MIMAT0014996_st	hsa-miR-3131	1.44757	0.458835	0.316969	1.37443	58.9553
3540	MI0022549_st	hsa-mir-6715b	1.44595	0.256035	0.17707	1.19419	58.9553
4374	MIMAT0004595_st	hsa-miR-135a-3p	1.44386	0.573794	0.397404	1.48843	58.9553
822	ENSG00000238569_x_st	ENSG00000238569	1.44204	0.191312	0.132668	1.1418	58.9553
14	14qI-9_x_st	14qI-9	1.44057	0.29499	0.204773	1.22688	58.9553
154	ACA67_x_st	ACA67	1.43815	0.503279	0.349948	1.41743	58.9553
5491	MIMAT0019919_st	hsa-miR-4767	1.43577	0.636573	0.443365	1.55463	58.9553
4894	MIMAT0016897_st	hsa-miR-4269	1.43334	0.480268	0.33507	1.395	58.9553
1266	ENSG00000251866_x_st	ENSG00000251866	1.42979	0.275611	0.192763	1.21051	58.9553
3032	MI0016796_x_st	hsa-mir-548ah	1.42793	0.151912	0.106386	1.11104	58.9553
550	ENSG00000212538_st	ENSG00000212538	1.42782	0.187863	0.131574	1.13908	58.9553
2054	MI0000789_st	hsa-mir-381	1.42679	0.280584	0.196654	1.21469	58.9553
3721	MI0022738_st	hsa-mir-6891	1.42645	0.266683	0.186956	1.20304	58.9553
6021	MIMAT0027418_st	hsa-miR-6759-5p	1.42534	0.40166	0.2818	1.32103	58.9553
2365	MI0005416_st	hsa-mir-675	1.42533	0.194625	0.136547	1.14443	58.9553
5519	MIMAT0019947_st	hsa-miR-4783-3p	1.42351	0.556355	0.390834	1.47055	58.9553
3590	MI0022608_st	hsa-mir-6763	1.42187	0.303034	0.213124	1.23374	58.9553
451	ENSG00000207407_st	ENSG00000207407	1.42066	0.174577	0.122884	1.12863	58.9553
138	ACA5b_st	ACA5b	1.41878	0.21965	0.154816	1.16445	58.9553
3889	MIMAT0000244_st	hsa-miR-30c-5p	1.41707	0.944213	0.666313	1.92414	58.9553
5275	MIMAT0019702_st	hsa-miR-4642	1.41548	0.265818	0.187794	1.20232	58.9553
5518	MIMAT0019946_st	hsa-miR-4783-5p	1.41503	0.227941	0.161086	1.17116	58.9553
4863	MIMAT0016866_st	hsa-miR-4315	-2.89408	-0.390552	0.134949	0.762838	58.9553
5217	MIMAT0019201_st	hsa-miR-3127-3p	-2.79759	-0.528661	0.18897	0.693198	58.9553
561	ENSG00000212581_st	ENSG00000212581	-2.7082	-0.370895	0.136953	0.773302	58.9553
6468	U105_st	U105	-2.66966	-0.724058	0.271217	0.605392	58.9553
3366	MI0017447_st	hsa-mir-3688-2	-2.66178	-0.350112	0.131533	0.784523	58.9553
768	ENSG00000238501_st	ENSG00000238501	-2.62205	-0.332221	0.126703	0.794313	58.9553
5534	MIMAT0019962_st	hsa-miR-4790-3p	-2.56847	-0.341651	0.133017	0.789138	58.9553
903	ENSG00000238695_st	ENSG00000238695	-2.55507	-0.34599	0.135413	0.786768	58.9553
253	ENSG00000200677_x_st	ENSG00000200677	-2.50584	-0.337285	0.134599	0.79153	58.9553
3119	MI0016880_st	hsa-mir-4514	-2.4622	-0.380662	0.154602	0.768085	58.9553
3017	MI0016782_st	hsa-mir-4439	-2.44378	-0.321095	0.131393	0.800462	58.9553
2053	MI0000788_st	hsa-mir-380	-2.42072	-0.335493	0.138593	0.792513	58.9553
600	ENSG00000221332_st	ENSG00000221332	-2.41444	-0.297597	0.123257	0.813607	58.9553
321	ENSG00000201701_x_st	ENSG00000201701	-2.37752	-0.470455	0.197876	0.721737	58.9553
3960	MIMAT0000451_st	hsa-miR-150-5p	-2.36575	-1.9783	0.836225	0.253789	58.9553
688	ENSG00000238359_x_st	ENSG00000238359	-2.34527	-0.369616	0.157601	0.773989	58.9553
4553	MIMAT0005589_st	hsa-miR-1234-3p	-2.33654	-0.666247	0.285143	0.630144	58.9553
3044	MI0016808_st	hsa-mir-378h	-2.32319	-0.291208	0.125348	0.817218	58.9553
519	ENSG00000212383_st	ENSG00000212383	-2.3093	-0.329201	0.142554	0.795977	58.9553
3384	MI0017877_st	hsa-mir-5009	-2.29012	-0.348058	0.151982	0.785641	58.9553
3006	MI0016771_st	hsa-mir-4431	-2.26363	-0.315186	0.139239	0.803748	58.9553
68	ACA19_st	ACA19	-2.25019	-0.451017	0.200435	0.731527	58.9553
6505	U30_st	U30	-2.22425	-0.661441	0.297377	0.632246	58.9553
4915	MIMAT0016918_st	hsa-miR-4288	-2.21575	-0.332308	0.149975	0.794265	58.9553
940	ENSG00000238752_st	ENSG00000238752	-2.21407	-0.746801	0.337299	0.595923	58.9553
919	ENSG00000238718_st	ENSG00000238718	-2.21193	-0.304393	0.137614	0.809783	58.9553
3423	MI0019135_st	hsa-mir-5580	-2.19966	-0.265465	0.120685	0.83193	58.9553
3867	MIMAT0000092_st	hsa-miR-92a-3p	-2.18172	-0.813565	0.372901	0.568974	58.9553
252	ENSG00000200677_st	ENSG00000200677	-2.18032	-0.321552	0.147479	0.800209	58.9553
5638	MIMAT0022272_st	hsa-miR-664b-3p	-2.16386	-1.28736	0.594936	0.409701	58.9553
5371	MIMAT0019798_st	hsa-miR-4701-5p	-2.15107	-0.415398	0.193112	0.749813	58.9553
5357	MIMAT0019784_st	hsa-miR-4693-5p	-2.14089	-0.246496	0.115137	0.842941	58.9553
258	ENSG00000200753_st	ENSG00000200753	-2.13645	-0.325155	0.152194	0.798213	58.9553
769	ENSG00000238501_x_st	ENSG00000238501	-2.12845	-0.28962	0.136071	0.818117	58.9553
2899	MI0016073_st	hsa-mir-3672	-2.12237	-0.273853	0.129031	0.827108	58.9553
3495	MI0020356_st	hsa-mir-6079	-2.11428	-0.27907	0.131993	0.824122	58.9553
771	ENSG00000238502_x_st	ENSG00000238502	-2.10633	-0.384958	0.182762	0.765801	58.9553
3662	MI0022679_st	hsa-mir-6834	-2.09665	-0.325958	0.155467	0.797768	58.9553
1362	ENSG00000252258_x_st	ENSG00000252258	-2.09504	-0.234463	0.111914	0.850001	58.9553
1417	ENSG00000252473_st	ENSG00000252473	-2.09368	-0.301916	0.144203	0.811175	58.9553
6549	U50_st	U50	-2.08326	-0.750515	0.36026	0.594391	58.9553
4773	MIMAT0015022_st	hsa-miR-3149	-2.07912	-0.331356	0.159373	0.794789	58.9553
5320	MIMAT0019747_st	hsa-miR-219b-5p	-2.07712	-0.355559	0.171179	0.781567	58.9553
2645	MI0014157_st	hsa-mir-466	-2.06277	-0.357455	0.173289	0.78054	58.9553
637	ENSG00000238296_st	ENSG00000238296	-2.06009	-0.275268	0.133619	0.826297	58.9553
1136	ENSG00000239054_st	ENSG00000239054	-2.05159	-0.225807	0.110064	0.855117	58.9553
6106	MIMAT0027503_st	hsa-miR-6801-3p	-2.04609	-0.403302	0.197109	0.756126	58.9553
2574	MI0008191_x_st	hsa-mir-320c-2	-2.03977	-0.530136	0.2599	0.692489	58.9553
894	ENSG00000238686_x_st	ENSG00000238686	-2.03777	-0.389761	0.191268	0.763256	58.9553
1091	ENSG00000238986_st	ENSG00000238986	-2.03685	-0.333222	0.163597	0.793762	58.9553
365	ENSG00000202335_st	ENSG00000202335	-2.02668	-0.254573	0.125611	0.838235	58.9553
3000	MI0016765_s_st	hsa-mir-4426	-2.02106	-0.248704	0.123056	0.841652	58.9553
2153	MI0003166_s_st	hsa-mir-520g	-2.01067	-0.441037	0.219349	0.736605	58.9553
2162	MI0003175_s_st	hsa-mir-520h	-2.01067	-0.441037	0.219349	0.736605	58.9553
2241	MI0003600_s_st	hsa-mir-550a-1	-2.00829	-0.776998	0.386896	0.58358	58.9553
2242	MI0003601_s_st	hsa-mir-550a-2	-2.00829	-0.776998	0.386896	0.58358	58.9553
2334	MI0003762_s_st	hsa-mir-550a-3	-2.00829	-0.776998	0.386896	0.58358	58.9553
2573	MI0008191_st	hsa-mir-320c-2	-2.00777	-0.363429	0.181012	0.777315	58.9553
2025	MI0000747_st	hsa-mir-296	-1.99835	-0.293504	0.146874	0.815918	58.9553
4753	MIMAT0015002_st	hsa-miR-466	-1.99758	-0.52093	0.26078	0.696922	58.9553
1218	ENSG00000239188_x_st	ENSG00000239188	-1.98964	-0.36833	0.185124	0.774679	58.9553
2234	MI0003593_x_st	hsa-mir-548a-1	-1.9883	-0.825235	0.415046	0.56439	58.9553
3382	MI0017875_st	hsa-mir-548ap	-1.98459	-0.261868	0.131951	0.834007	58.9553
2513	MI0006399_st	hsa-mir-548n	-1.97079	-0.369248	0.18736	0.774186	58.9553
606	ENSG00000221461_st	ENSG00000221461	-1.96811	-0.272027	0.138217	0.828155	58.9553
960	ENSG00000238781_st	ENSG00000238781	-1.96588	-0.269793	0.137238	0.829439	58.9553
2808	MI0015873_st	hsa-mir-2355	-1.96371	-0.235481	0.119916	0.849402	58.9553
4561	MIMAT0005793_st	hsa-miR-320c	-1.95514	-0.575011	0.294102	0.671281	58.9553
2370	MI0005528_st	hsa-mir-892a	-1.95479	-0.237837	0.121669	0.848016	58.9553
536	ENSG00000212458_st	ENSG00000212458	-1.95086	-0.243202	0.124664	0.844868	58.9553
205	ENSG00000199894_x_st	ENSG00000199894	-1.94974	-0.266388	0.136627	0.831399	58.9553
761	ENSG00000238486_st	ENSG00000238486	-1.94629	-0.356413	0.183125	0.781104	58.9553
3972	MIMAT0000510_st	hsa-miR-320a	-1.93621	-0.549825	0.283969	0.683103	58.9553
1439	ENSG00000252572_st	ENSG00000252572	-1.9343	-0.270464	0.139825	0.829053	58.9553
1361	ENSG00000252258_st	ENSG00000252258	-1.93359	-0.218073	0.112781	0.859713	58.9553
569	ENSG00000212598_st	ENSG00000212598	-1.93343	-0.24564	0.127049	0.843441	58.9553
3128	MI0016888_st	hsa-mir-1269b	-1.9061	-0.222263	0.116606	0.85722	58.9553
305	ENSG00000201467_st	ENSG00000201467	-1.89972	-0.245668	0.129318	0.843425	58.9553
3395	MI0017983_st	hsa-mir-5094	-1.89565	-0.315757	0.166569	0.803429	58.9553
4560	MIMAT0005792_st	hsa-miR-320b	-1.88903	-0.552953	0.292718	0.681623	58.9553
904	ENSG00000238695_x_st	ENSG00000238695	-1.88862	-0.2876	0.152281	0.819264	58.9553
5829	MIMAT0025460_st	hsa-miR-6502-5p	-1.8868	-0.217998	0.115538	0.859758	58.9553
3096	MI0016857_st	hsa-mir-4495	-1.88291	-0.269922	0.143354	0.829364	58.9553
3237	MI0017329_st	hsa-mir-4696	-1.88249	-0.247911	0.131693	0.842115	58.9553
1095	ENSG00000238992_st	ENSG00000238992	-1.87721	-0.279435	0.148857	0.823914	58.9553
2460	MI0006351_x_st	hsa-mir-1289-2	-1.87351	-0.289303	0.154418	0.818297	58.9553
2457	MI0006349_st	hsa-mir-1287	-1.86032	-0.253223	0.136118	0.83902	58.9553
5238	MIMAT0019222_st	hsa-miR-3682-5p	-1.85868	-0.199474	0.10732	0.870868	58.9553
2548	MI0006431_st	hsa-mir-1284	-1.85637	-0.246134	0.132589	0.843153	58.9553
4972	MIMAT0018086_st	hsa-miR-3664-5p	-1.85567	-0.26726	0.144024	0.830896	58.9553
893	ENSG00000238686_st	ENSG00000238686	-1.85249	-0.438103	0.236494	0.738105	58.9553
1232	ENSG00000251740_s_st	ENSG00000251740	-1.84874	-0.273783	0.148092	0.827148	58.9553
1579	ENSG00000263495_s_st	ENSG00000263495	-1.84874	-0.273783	0.148092	0.827148	58.9553
4329	MIMAT0004510_st	hsa-miR-96-3p	-1.84276	-0.312031	0.169328	0.805507	58.9553
4174	MIMAT0003231_st	hsa-miR-567	-1.84197	-0.272641	0.148016	0.827803	58.9553
5159	MIMAT0019030_st	hsa-miR-4495	-1.83781	-0.207948	0.11315	0.865768	58.9553
2086	MI0001648_st	hsa-mir-449a	-1.83763	-0.292797	0.159334	0.816318	58.9553
5779	MIMAT0022979_st	hsa-miR-4750-3p	-1.83733	-0.950802	0.51749	0.517345	58.9553
2676	MI0014185_st	hsa-mir-3157	-1.83625	-0.252865	0.137707	0.839228	58.9553
865	ENSG00000238631_x_st	ENSG00000238631	-1.83618	-0.215686	0.117464	0.861137	58.9553
4104	MIMAT0002837_st	hsa-miR-519b-3p	-1.8361	-0.433868	0.236298	0.740274	58.9553
3022	MI0016786_st	hsa-mir-4443	-1.83597	-0.280749	0.152916	0.823163	58.9553
238	ENSG00000200398_x_st	ENSG00000200398	-1.8353	-0.327067	0.178209	0.797156	58.9553
286	ENSG00000201245_st	ENSG00000201245	-1.83133	-0.231988	0.126678	0.851461	58.9553
5691	MIMAT0022489_st	hsa-miR-5696	-1.82907	-0.25861	0.141389	0.835893	58.9553
5502	MIMAT0019930_st	hsa-miR-4774-3p	-1.82894	-0.223724	0.122324	0.856352	58.9553
2824	MI0015889_st	hsa-mir-4280	-1.82818	-0.19268	0.105394	0.874979	58.9553
3005	MI0016770_st	hsa-mir-548ad	-1.82569	-0.280084	0.153413	0.823543	58.9553
5281	MIMAT0019708_st	hsa-miR-4646-3p	-1.82403	-0.287477	0.157605	0.819334	58.9553
4640	MIMAT0005931_st	hsa-miR-302e	-1.82387	-0.201198	0.110314	0.869828	58.9553
3316	MI0017405_st	hsa-mir-4764	-1.82263	-0.20054	0.110028	0.870225	58.9553
4903	MIMAT0016906_st	hsa-miR-4274	-1.82158	-0.78288	0.42978	0.581205	58.9553
4457	MIMAT0004796_st	hsa-miR-576-3p	-1.82096	-0.255427	0.14027	0.837739	58.9553
1885	MI0000240_st	hsa-mir-198	-1.81798	-0.288028	0.158433	0.819021	58.9553
2452	MI0006345_x_st	hsa-mir-548j	-1.81757	-0.280048	0.154079	0.823563	58.9553
2619	MI0014135_x_st	hsa-mir-3119-2	-1.81679	-0.22631	0.124566	0.854818	58.9553
1419	ENSG00000252495_st	ENSG00000252495	-1.81402	-0.221548	0.122131	0.857645	58.9553
617	ENSG00000221719_x_st	ENSG00000221719	-1.81195	-0.229202	0.126495	0.853106	58.9553
5531	MIMAT0019959_st	hsa-miR-4789-5p	-1.80833	-0.324159	0.179259	0.798764	58.9553
662	ENSG00000238329_x_st	ENSG00000238329	-1.80565	-0.316679	0.175382	0.802916	58.9553
3406	MI0018172_st	hsa-mir-5193	-1.8051	-0.27519	0.152451	0.826342	58.9553
4626	MIMAT0005916_st	hsa-miR-548n	-1.80479	-0.266812	0.147835	0.831154	58.9553
266	ENSG00000200991_st	ENSG00000200991	-1.80356	-0.275499	0.152753	0.826164	58.9553
4120	MIMAT0002853_st	hsa-miR-519d-3p	-1.80267	-0.588598	0.326514	0.664989	58.9553
4002	MIMAT0000723_st	hsa-miR-371a-3p	-1.80094	-0.234169	0.130026	0.850174	58.9553
855	ENSG00000238620_st	ENSG00000238620	-1.80028	-0.242773	0.134852	0.84512	58.9553
5474	MIMAT0019902_st	hsa-miR-4757-3p	-1.79898	-0.224091	0.124566	0.856134	58.9553
306	ENSG00000201467_x_st	ENSG00000201467	-1.79394	-0.24135	0.134536	0.845953	58.9553
586	ENSG00000221060_x_st	ENSG00000221060	-1.79207	-0.240663	0.134293	0.846356	58.9553
71	ACA20_x_st	ACA20	-1.79089	-0.747897	0.417612	0.595471	58.9553
219	ENSG00000200075_st	ENSG00000200075	-1.78928	-0.383497	0.214331	0.766577	58.9553
775	ENSG00000238507_st	ENSG00000238507	-1.78871	-0.234384	0.131035	0.850048	58.9553
5568	MIMAT0020957_st	hsa-miR-548ah-3p	-1.78658	-0.201499	0.112785	0.869647	58.9553
776	ENSG00000238511_x_st	ENSG00000238511	-1.78649	-0.326912	0.182991	0.797241	58.9553
1572	ENSG00000262698_x_st	ENSG00000262698	-1.78649	-0.326912	0.182991	0.797241	58.9553
3212	MI0017307_st	hsa-mir-4676	-1.77582	-0.329858	0.185749	0.795615	58.9553
4772	MIMAT0015021_st	hsa-miR-3148	-1.77284	-0.297252	0.16767	0.813801	58.9553
1250	ENSG00000251824_st	ENSG00000251824	-1.77163	-0.308643	0.174214	0.807401	58.9553
4423	MIMAT0004699_st	hsa-miR-148b-5p	-1.77045	-0.316718	0.178891	0.802895	58.9553
2998	MI0016763_st	hsa-mir-4424	-1.77043	-0.269079	0.151985	0.829849	58.9553
3137	MI0016897_st	hsa-mir-4530	-1.76951	-0.709961	0.40122	0.611337	58.9553
5414	MIMAT0019842_st	hsa-miR-4724-3p	-1.7686	-0.258819	0.146341	0.835772	58.9553
2323	MI0003679_st	hsa-mir-549a	-1.75388	-0.248886	0.141906	0.841546	58.9553
3821	MI0025917_st	hsa-mir-8081	-1.75119	-0.21882	0.124955	0.859268	58.9553
4983	MIMAT0018097_st	hsa-miR-3674	-1.75118	-0.352058	0.20104	0.783466	58.9553
3567	MI0022585_st	hsa-mir-6740	-1.74274	-0.30372	0.174278	0.810161	58.9553
2373	MI0005531_st	hsa-mir-450b	-1.74048	-0.228495	0.131283	0.853525	58.9553
796	ENSG00000238538_st	ENSG00000238538	-1.73691	-0.23643	0.136121	0.848843	58.9553
5821	MIMAT0025452_st	hsa-miR-548ay-5p	-1.73396	-0.247883	0.142958	0.842131	58.9553
2411	MI0005760_st	hsa-mir-938	-1.73371	-0.295118	0.170223	0.815006	58.9553
4597	MIMAT0005885_st	hsa-miR-1295a	-1.73084	-0.266325	0.153871	0.831435	58.9553
2857	MI0015999_st	hsa-mir-3609	-1.72674	-0.47598	0.275652	0.718978	58.9553
2359	MI0003939_st	hsa-mir-2113	-1.72549	-0.204313	0.118408	0.867952	58.9553
1306	ENSG00000252050_st	ENSG00000252050	-1.72535	-0.298506	0.173012	0.813094	58.9553
4428	MIMAT0004748_st	hsa-miR-423-5p	-1.72394	-0.470672	0.273021	0.721628	58.9553
2421	MI0005775_st	hsa-mir-297	-1.72361	-0.22938	0.133081	0.853002	58.9553
342	ENSG00000201882_st	ENSG00000201882	-1.71278	-0.361739	0.2112	0.778226	58.9553
2865	MI0016007_st	hsa-mir-3617	-1.71196	-0.249413	0.145688	0.841239	58.9553
878	ENSG00000238663_st	ENSG00000238663	-1.71174	-0.204285	0.119344	0.867969	58.9553
1410	ENSG00000252443_st	ENSG00000252443	-1.71166	-0.264322	0.154424	0.83259	58.9553
976	ENSG00000238806_x_st	ENSG00000238806	-1.70812	-0.254227	0.148834	0.838436	58.9553
3945	MIMAT0000436_st	hsa-miR-144-3p	-1.70635	-0.237804	0.139364	0.848035	58.9553
985	ENSG00000238819_st	ENSG00000238819	-1.70627	-0.176285	0.103316	0.884979	58.9553
1260	ENSG00000251858_st	ENSG00000251858	-1.7058	-0.284726	0.166916	0.820897	58.9553
1424	ENSG00000252525_st	ENSG00000252525	-1.70561	-0.214902	0.125998	0.861604	58.9553
1557	ENSG00000253076_st	ENSG00000253076	-1.70176	-0.252716	0.148503	0.839315	58.9553
1511	ENSG00000252873_st	ENSG00000252873	-1.70092	-0.214585	0.126158	0.861794	58.9553
6580	U70E_st	U70E	-1.70019	-0.22135	0.130191	0.857762	58.9553
5926	MIMAT0026719_st	hsa-miR-889-5p	-1.70018	-0.299239	0.176004	0.812681	58.9553
5321	MIMAT0019748_st	hsa-miR-219b-3p	-1.69915	-0.2216	0.130418	0.857614	58.9553
497	ENSG00000212279_st	ENSG00000212279	-1.69887	-0.248475	0.146259	0.841786	58.9553
5571	MIMAT0021017_st	hsa-miR-4999-5p	-1.69574	-0.223748	0.131948	0.856338	58.9553
2089	MI0001721_st	hsa-mir-431	-1.6936	-0.235827	0.139246	0.849198	58.9553
264	ENSG00000200969_st	ENSG00000200969	-1.69335	-0.246559	0.145604	0.842904	58.9553
4504	MIMAT0004949_st	hsa-miR-877-5p	-1.69184	-0.625907	0.369957	0.648012	58.9553
1409	ENSG00000252441_s_st	ENSG00000252441	-1.68787	-0.188721	0.11181	0.877383	58.9553
1640	ENSG00000268145_s_st	ENSG00000268145	-1.68787	-0.188721	0.11181	0.877383	58.9553
1370	ENSG00000252290_st	ENSG00000252290	-1.68734	-0.252659	0.149738	0.839348	58.9553
1220	ENSG00000239191_x_st	ENSG00000239191	-1.68348	-0.250524	0.148813	0.840591	58.9553
1429	ENSG00000252536_st	ENSG00000252536	-1.68089	-0.338454	0.201354	0.790888	58.9553
4569	MIMAT0005823_st	hsa-miR-1178-3p	-1.67944	-0.219359	0.130615	0.858947	58.9553
701	ENSG00000238388_st	ENSG00000238388	-1.67746	-0.861564	0.513613	0.550356	58.9553
1861	MI0000097_st	hsa-mir-95	-1.67663	-0.245689	0.146538	0.843413	58.9553
485	ENSG00000212214_x_st	ENSG00000212214	-1.67584	-0.261825	0.156235	0.834032	58.9553
4097	MIMAT0002830_st	hsa-miR-520f-3p	-1.67295	-0.316053	0.18892	0.803265	58.9553
1224	ENSG00000251700_s_st	ENSG00000251700	-1.67257	-0.201576	0.120518	0.8696	58.9553
1395	ENSG00000252392_s_st	ENSG00000252392	-1.67257	-0.201576	0.120518	0.8696	58.9553
3377	MI0017869_st	hsa-mir-5003	-1.67166	-0.23254	0.139107	0.851135	58.9553
2597	MI0011282_st	hsa-mir-2276	-1.66716	-0.260785	0.156425	0.834633	58.9553
1465	ENSG00000252691_st	ENSG00000252691	-1.65903	-0.209684	0.126389	0.864727	58.9553
4999	MIMAT0018114_st	hsa-miR-3686	-1.65748	-0.198133	0.119539	0.871678	58.9553
6028	MIMAT0027425_st	hsa-miR-6762-3p	-1.65698	-0.267026	0.161153	0.831031	58.9553
1484	ENSG00000252771_st	ENSG00000252771	-1.65646	-0.317539	0.191697	0.802438	58.9553
1855	MI0000091_st	hsa-mir-33a	-1.65358	-0.201832	0.122058	0.869446	58.9553
850	ENSG00000238611_x_st	ENSG00000238611	-1.65075	-0.186557	0.113014	0.8787	58.9553
579	ENSG00000212624_x_st	ENSG00000212624	-1.64811	-0.202808	0.123055	0.868858	58.9553
2804	MI0015869_st	hsa-mir-4265	-1.64762	-0.252756	0.153407	0.839291	58.9553
668	ENSG00000238337_x_st	ENSG00000238337	-1.64646	-0.236486	0.143633	0.84881	58.9553
1006	ENSG00000238855_x_st	ENSG00000238855	-1.64079	-0.213312	0.130005	0.862555	58.9553
798	ENSG00000238543_st	ENSG00000238543	-1.63884	-0.199672	0.121838	0.870748	58.9553
6308	MIMAT0028122_st	hsa-miR-7112-3p	-1.63713	-0.233198	0.142443	0.850747	58.9553
936	ENSG00000238747_st	ENSG00000238747	-1.63556	-0.241023	0.147365	0.846145	58.9553
4563	MIMAT0005795_st	hsa-miR-1323	-1.63376	-0.902157	0.552197	0.535086	58.9553
542	ENSG00000212511_st	ENSG00000212511	-1.63267	-0.220118	0.134821	0.858495	58.9553
366	ENSG00000202335_x_st	ENSG00000202335	-1.63171	-0.203597	0.124775	0.868383	58.9553
3775	MI0025522_st	hsa-mir-7852	-1.63136	-0.317002	0.194317	0.802736	58.9553
195	ENSG00000199783_st	ENSG00000199783	-1.63099	-0.161336	0.0989192	0.894197	58.9553
2230	MI0003589_st	hsa-mir-582	-1.62871	-0.220049	0.135106	0.858536	58.9553
1746	HBII-52-48_st	HBII-52-48	-1.62641	-0.240481	0.14786	0.846463	58.9553
3227	MI0017319_st	hsa-mir-4687	-1.62591	-0.244467	0.150357	0.844128	58.9553
6212	MIMAT0027609_st	hsa-miR-6854-3p	-1.62465	-0.209225	0.128782	0.865002	58.9553
1050	ENSG00000238922_st	ENSG00000238922	-1.62384	-0.212481	0.130851	0.863052	58.9553
993	ENSG00000238834_x_st	ENSG00000238834	-1.62336	-0.216154	0.133152	0.860857	58.9553
265	ENSG00000200969_x_st	ENSG00000200969	-1.62243	-0.295875	0.182366	0.814578	58.9553
4891	MIMAT0016894_st	hsa-miR-4262	-1.62238	-0.291624	0.17975	0.816982	58.9553
267	ENSG00000200991_x_st	ENSG00000200991	-1.61839	-0.240621	0.14868	0.846381	58.9553
874	ENSG00000238656_x_st	ENSG00000238656	-1.61751	-0.293576	0.181499	0.815877	58.9553
5279	MIMAT0019706_st	hsa-miR-4645-3p	-1.61742	-0.21038	0.130071	0.86431	58.9553
5092	MIMAT0018961_st	hsa-miR-4443	-1.61691	-0.754971	0.466922	0.592558	58.9553
3808	MI0025906_s_st	hsa-mir-8070	-1.61436	-0.249064	0.154281	0.841442	58.9553
6596	U74_x_st	U74	-1.61186	-0.432706	0.268452	0.740871	58.9553
857	ENSG00000238624_x_st	ENSG00000238624	-1.61001	-0.175652	0.1091	0.885368	58.9553
5377	MIMAT0019805_st	hsa-miR-4705	-1.60475	-0.195827	0.12203	0.873072	58.9553
2538	MI0006422_s_st	hsa-mir-548i-2	-1.60411	-0.189337	0.118032	0.877008	58.9553
690	ENSG00000238368_st	ENSG00000238368	-1.60265	-0.219448	0.136928	0.858894	58.9553
5358	MIMAT0019785_st	hsa-miR-4693-3p	-1.60171	-0.251136	0.156792	0.840235	58.9553
5157	MIMAT0019028_st	hsa-miR-4493	-1.60064	-0.205022	0.128087	0.867526	58.9553
4207	MIMAT0003265_st	hsa-miR-597-5p	-1.59558	-0.218995	0.137251	0.859164	58.9553
4113	MIMAT0002846_st	hsa-miR-520c-3p	-1.59398	-0.413013	0.259108	0.751053	58.9553
702	ENSG00000238388_x_st	ENSG00000238388	-1.5936	-0.789893	0.495666	0.578387	58.9553
1193	ENSG00000239141_st	ENSG00000239141	-1.59118	-0.187909	0.118094	0.877877	58.9553
4963	MIMAT0018077_st	hsa-miR-3657	-1.59102	-0.240124	0.150925	0.846672	58.9553
5993	MIMAT0027390_st	hsa-miR-6744-3p	-1.59096	-0.217449	0.136678	0.860085	58.9553
2738	MI0014244_x_st	hsa-mir-548x	-1.59	-0.2482	0.1561	0.841946	58.9553
1071	ENSG00000238960_x_st	ENSG00000238960	-1.58975	-0.232565	0.14629	0.85112	58.9553
5657	MIMAT0022291_st	hsa-miR-548au-5p	-1.58907	-0.231039	0.145392	0.852021	58.9553
3463	MI0019300_st	hsa-mir-5693	-1.58817	-0.223892	0.140975	0.856253	58.9553
1325	ENSG00000252129_s_st	ENSG00000252129	-1.58768	-0.303559	0.191197	0.810251	58.9553
1378	ENSG00000252305_s_st	ENSG00000252305	-1.58768	-0.303559	0.191197	0.810251	58.9553
2371	MI0005528_x_st	hsa-mir-892a	-1.58726	-0.202154	0.12736	0.869252	58.9553
3015	MI0016780_x_st	hsa-mir-548ae-2	-1.58217	-0.549511	0.347315	0.683252	58.9553
4254	MIMAT0003312_st	hsa-miR-642a-5p	-1.5811	-0.211572	0.133813	0.863595	58.9553
404	ENSG00000206898_st	ENSG00000206898	-1.58078	-0.268092	0.169594	0.830417	58.9553
1482	ENSG00000252765_st	ENSG00000252765	-1.58045	-0.194895	0.123316	0.873636	58.9553
2060	MI0000805_st	hsa-mir-342	-1.57906	-0.447251	0.283238	0.733439	58.9553
616	ENSG00000221719_st	ENSG00000221719	-1.57828	-0.211183	0.133806	0.863828	58.9553
3325	MI0017414_st	hsa-mir-4772	-1.57684	-0.232123	0.147208	0.851381	58.9553
3503	MI0020365_st	hsa-mir-6088	-1.57674	-0.20041	0.127105	0.870303	58.9553
4170	MIMAT0003226_st	hsa-miR-562	-1.57613	-0.312867	0.198504	0.80504	58.9553
4766	MIMAT0015015_st	hsa-miR-3144-3p	-1.5704	-0.234258	0.149171	0.850122	58.9553
5255	MIMAT0019358_st	hsa-miR-3973	-1.57033	-0.16986	0.108169	0.888929	58.9553
391	ENSG00000206761_x_st	ENSG00000206761	-1.56904	-0.223185	0.142243	0.856672	58.9553
3548	MI0022557_st	hsa-mir-6722	-1.56643	-0.581615	0.3713	0.668215	58.9553
4797	MIMAT0015046_st	hsa-miR-3171	-1.56546	-0.208425	0.13314	0.865482	58.9553
2224	MI0003583_st	hsa-mir-576	-1.56349	-0.200152	0.128016	0.870459	58.9553
3108	MI0016869_st	hsa-mir-4506	-1.56077	-0.247643	0.158667	0.842271	58.9553
2988	MI0016752_x_st	hsa-mir-548ab	-1.55821	-0.339869	0.218115	0.790113	58.9553
1120	ENSG00000239033_st	ENSG00000239033	-1.55735	-0.24227	0.155566	0.845414	58.9553
926	ENSG00000238734_x_st	ENSG00000238734	-1.55701	-0.297811	0.191271	0.813486	58.9553
3171	MI0017268_st	hsa-mir-4641	-1.55592	-0.250492	0.160993	0.84061	58.9553
5522	MIMAT0019950_st	hsa-miR-1245b-5p	-1.55274	-0.247508	0.159401	0.84235	58.9553
2018	MI0000740_st	hsa-mir-219a-2	-1.55117	-0.192276	0.123955	0.875224	58.9553
192	ENSG00000199713_st	ENSG00000199713	-1.54983	-0.244547	0.15779	0.844081	58.9553
1191	ENSG00000239140_st	ENSG00000239140	-1.54962	-0.357374	0.230621	0.780584	58.9553
1123	ENSG00000239034_x_st	ENSG00000239034	-1.54961	-0.200338	0.129283	0.870346	58.9553
4586	MIMAT0005874_st	hsa-miR-548e-3p	-1.5485	-0.191579	0.123719	0.875647	58.9553
3038	MI0016802_st	hsa-mir-4456	-1.54781	-0.146174	0.0944393	0.903644	58.9553
486	ENSG00000212224_st	ENSG00000212224	-1.54687	-0.26813	0.173337	0.830395	58.9553
1553	ENSG00000253065_st	ENSG00000253065	-1.54346	-0.357651	0.231721	0.780434	58.9553
4073	MIMAT0002806_st	hsa-miR-490-3p	-1.54088	-0.215284	0.139715	0.861376	58.9553
2880	MI0016053_s_st	hsa-mir-3653	-1.53956	-0.750555	0.487512	0.594375	58.9553
6432	SNORD125_s_st	SNORD125	-1.53956	-0.750555	0.487512	0.594375	58.9553
27	14qII-19_st	14qII-19	-1.53617	-0.276089	0.179725	0.825827	58.9553
133	ACA57_st	ACA57	-1.53196	-0.478058	0.312057	0.717943	58.9553
691	ENSG00000238368_x_st	ENSG00000238368	-1.5312	-0.344067	0.224703	0.787818	58.9553
466	ENSG00000212148_st	ENSG00000212148	-1.52978	-0.24758	0.161841	0.842308	58.9553
1196	ENSG00000239144_x_st	ENSG00000239144	-1.5297	-0.221715	0.14494	0.857545	58.9553
4647	MIMAT0005939_st	hsa-miR-1281	-1.52885	-0.764287	0.499909	0.588744	58.9553
1307	ENSG00000252054_st	ENSG00000252054	-1.52775	-0.235493	0.154143	0.849395	58.9553
6236	MIMAT0027633_st	hsa-miR-6866-3p	-1.52747	-0.202363	0.132482	0.869126	58.9553
233	ENSG00000200294_x_st	ENSG00000200294	-1.52576	-0.200517	0.131421	0.870239	58.9553
3360	MI0017441_st	hsa-mir-4794	-1.52516	-0.233312	0.152976	0.850679	58.9553
1563	ENSG00000253094_st	ENSG00000253094	-1.52439	-0.193232	0.126761	0.874644	58.9553
2218	MI0003577_x_st	hsa-mir-570	-1.5243	-0.386302	0.25343	0.765088	58.9553
923	ENSG00000238729_x_st	ENSG00000238729	-1.52402	-0.244089	0.160161	0.844349	58.9553
4361	MIMAT0004570_st	hsa-miR-223-5p	-1.52303	-0.213174	0.139967	0.862637	58.9553
2757	MI0015822_st	hsa-mir-4295	-1.52286	-0.445788	0.292731	0.734183	58.9553
1201	ENSG00000239154_st	ENSG00000239154	-1.52207	-0.734885	0.48282	0.600866	58.9553
526	ENSG00000212415_st	ENSG00000212415	-1.52169	-0.233203	0.153253	0.850744	58.9553
3794	MI0025892_st	hsa-mir-8056	-1.52097	-0.220912	0.145245	0.858023	58.9553
5524	MIMAT0019952_st	hsa-miR-2467-5p	-1.51942	-0.188011	0.123739	0.877815	58.9553
5631	MIMAT0022265_st	hsa-miR-548ar-5p	-1.51771	-0.29973	0.197489	0.812404	58.9553
232	ENSG00000200294_st	ENSG00000200294	-1.51563	-0.202548	0.133639	0.869015	58.9553
2618	MI0014135_st	hsa-mir-3119-2	-1.51555	-0.198295	0.13084	0.87158	58.9553
3020	MI0016784_st	hsa-mir-4441	-1.51456	-0.172901	0.114159	0.887057	58.9553
6086	MIMAT0027483_st	hsa-miR-6791-3p	-1.51227	-0.261545	0.172949	0.834194	58.9553
1655	gi555853_copy0_st	gi:555853	-1.51176	-0.27661	0.182972	0.825528	58.9553
4122	MIMAT0002855_st	hsa-miR-520d-5p	-1.51099	-0.235875	0.156106	0.84917	58.9553
1092	ENSG00000238986_x_st	ENSG00000238986	-1.51017	-0.280569	0.185787	0.823266	58.9553
1760	HBII-85-12_x_st	HBII-85-12	-1.5089	-0.206525	0.136872	0.866622	58.9553
2606	MI0014128_s_st	hsa-mir-3116-1	-1.50697	-0.310447	0.206007	0.806392	58.9553
2609	MI0014129_s_st	hsa-mir-3116-2	-1.50697	-0.310447	0.206007	0.806392	58.9553
4549	MIMAT0005583_st	hsa-miR-1228-3p	-1.50602	-0.577272	0.383311	0.67023	58.9553
4161	MIMAT0003216_st	hsa-miR-553	-1.50537	-0.244691	0.162545	0.843997	58.9553
654	ENSG00000238319_x_st	ENSG00000238319	-1.505	-0.286989	0.19069	0.819611	58.9553
4123	MIMAT0002856_st	hsa-miR-520d-3p	-1.50211	-0.68728	0.457543	0.621024	58.9553
2449	MI0006341_st	hsa-mir-1208	-1.50047	-0.2638	0.175812	0.832891	58.9553
2730	MI0014234_x_st	hsa-mir-320e	-1.50019	-0.770947	0.513901	0.586033	58.9553
902	ENSG00000238694_x_st	ENSG00000238694	-1.50002	-0.346185	0.230787	0.786661	58.9553
877	ENSG00000238662_st	ENSG00000238662	-1.49953	-0.191787	0.127898	0.875521	58.9553
1312	ENSG00000252078_st	ENSG00000252078	-1.49919	-0.255826	0.170643	0.837508	58.9553
4115	MIMAT0002848_st	hsa-miR-518c-3p	-1.4951	-0.19136	0.127992	0.87578	58.9553
5662	MIMAT0022296_st	hsa-miR-5588-3p	-1.49338	-0.33915	0.227103	0.790507	58.9553
3220	MI0017312_st	hsa-mir-4680	-1.49327	-0.188748	0.126399	0.877367	58.9553
2640	MI0014153_st	hsa-mir-3133	-1.49259	-0.197743	0.132483	0.871914	58.9553
6114	MIMAT0027511_st	hsa-miR-6805-3p	-1.48831	-0.568862	0.382219	0.674149	58.9553
2770	MI0015835_st	hsa-mir-4305	-1.48482	-0.211669	0.142556	0.863537	58.9553
2451	MI0006345_st	hsa-mir-548j	-1.48118	-0.23002	0.155295	0.852623	58.9553
484	ENSG00000212214_st	ENSG00000212214	-1.48034	-0.223313	0.150852	0.856596	58.9553
5226	MIMAT0019210_st	hsa-miR-3157-3p	-1.47721	-0.655302	0.443608	0.634943	58.9553
4567	MIMAT0005799_st	hsa-miR-1283	-1.4762	-0.195973	0.132755	0.872984	58.9553
4062	MIMAT0002170_st	hsa-miR-412-3p	-1.476	-0.233334	0.158085	0.850667	58.9553
3169	MI0017266_st	hsa-mir-4639	-1.47596	-0.220229	0.149211	0.858429	58.9553
2003	MI0000542_x_st	hsa-mir-320a	-1.47566	-0.468081	0.3172	0.722926	58.9553
2479	MI0006371_st	hsa-mir-1304	-1.47433	-0.215786	0.146361	0.861077	58.9553
4579	MIMAT0005867_st	hsa-miR-663b	-1.47368	-0.865088	0.587027	0.549013	58.9553
2463	MI0006354_st	hsa-mir-548k	-1.47188	-0.220884	0.15007	0.858039	58.9553
3510	MI0021272_st	hsa-mir-6128	-1.46851	-0.232125	0.158068	0.85138	58.9553
6475	U13_x_st	U13	-1.46725	-0.458773	0.312675	0.727605	58.9553
1318	ENSG00000252110_st	ENSG00000252110	-1.46725	-0.256066	0.174522	0.837368	58.9553
4096	MIMAT0002829_st	hsa-miR-519e-3p	-1.46593	-0.260004	0.177365	0.835086	58.9553
3323	MI0017412_s_st	hsa-mir-4771-1	-1.46574	-0.161826	0.110405	0.893893	58.9553
3324	MI0017413_s_st	hsa-mir-4771-2	-1.46574	-0.161826	0.110405	0.893893	58.9553
444	ENSG00000207215_st	ENSG00000207215	-1.46525	-0.24744	0.168872	0.84239	58.9553
294	ENSG00000201376_st	ENSG00000201376	-1.46496	-0.254762	0.173903	0.838126	58.9553
168	ENSG00000199231_x_st	ENSG00000199231	-1.46338	-0.224581	0.153467	0.855844	58.9553
2540	MI0006423_x_st	hsa-mir-548i-3	-1.46322	-0.194715	0.133073	0.873746	58.9553
4587	MIMAT0005875_st	hsa-miR-548j-5p	-1.46304	-0.254684	0.174079	0.838171	58.9553
2294	MI0003652_st	hsa-mir-637	-1.46273	-0.205528	0.14051	0.867222	58.9553
5060	MIMAT0018928_st	hsa-miR-548ab	-1.45844	-0.259665	0.178043	0.835282	58.9553
530	ENSG00000212428_x_st	ENSG00000212428	-1.45627	-0.212132	0.145668	0.863261	58.9553
4762	MIMAT0015011_st	hsa-miR-3142	-1.45619	-0.188177	0.129226	0.877714	58.9553
5433	MIMAT0019861_st	hsa-miR-4735-3p	-1.45494	-0.267116	0.183593	0.830979	58.9553
1093	ENSG00000238988_st	ENSG00000238988	-1.4526	-0.18517	0.127475	0.879545	58.9553
2386	MI0005544_x_st	hsa-mir-147b	-1.45236	-0.262252	0.18057	0.833785	58.9553
1440	ENSG00000252576_st	ENSG00000252576	-1.45177	-0.254315	0.175176	0.838385	58.9553
4101	MIMAT0002834_st	hsa-miR-520a-3p	-1.44944	-0.196927	0.135865	0.872407	58.9553
2491	MI0006379_s_st	hsa-mir-1244-1	-1.44839	-0.229898	0.158727	0.852695	58.9553
2844	MI0015974_s_st	hsa-mir-1244-2	-1.44839	-0.229898	0.158727	0.852695	58.9553
2845	MI0015975_s_st	hsa-mir-1244-3	-1.44839	-0.229898	0.158727	0.852695	58.9553
3644	MI0022661_st	hsa-mir-6816	-1.44806	-0.194992	0.134657	0.873578	58.9553
319	ENSG00000201674_s_st	ENSG00000201674	-1.44437	-0.192501	0.133277	0.875088	58.9553
1643	ENSG00000268305_s_st	ENSG00000268305	-1.44437	-0.192501	0.133277	0.875088	58.9553
333	ENSG00000201811_st	ENSG00000201811	-1.44336	-0.26303	0.182235	0.833336	58.9553
2057	MI0000802_st	hsa-mir-340	-1.44333	-0.166158	0.115122	0.891213	58.9553
4035	MIMAT0000771_st	hsa-miR-325	-1.44264	-0.260958	0.180889	0.834534	58.9553
2135	MI0003151_x_st	hsa-mir-519b	-1.44143	-0.581417	0.403361	0.668307	58.9553
2758	MI0015823_st	hsa-mir-4296	-1.44071	-0.269122	0.186798	0.829825	58.9553
4584	MIMAT0005872_st	hsa-miR-1207-3p	-1.43856	-0.1839	0.127837	0.88032	58.9553
4125	MIMAT0002858_st	hsa-miR-520g-3p	-1.43852	-0.698377	0.485482	0.616265	58.9553
981	ENSG00000238811_x_st	ENSG00000238811	-1.4385	-0.24061	0.167265	0.846387	58.9553
2154	MI0003167_x_st	hsa-mir-516b-2	-1.43518	-0.297629	0.207381	0.813588	58.9553
3584	MI0022602_st	hsa-mir-6757	-1.43343	-0.248558	0.173401	0.841737	58.9553
1192	ENSG00000239140_x_st	ENSG00000239140	-1.43274	-0.350579	0.244691	0.784269	58.9553
3364	MI0017445_st	hsa-mir-4798	-1.43036	-0.173474	0.121279	0.886705	58.9553
4936	MIMAT0017990_st	hsa-miR-3613-5p	-1.42787	-0.750784	0.525806	0.59428	58.9553
4570	MIMAT0005824_st	hsa-miR-1179	-1.4263	-0.199282	0.139719	0.870984	58.9553
2516	MI0006400_x_st	hsa-mir-548m	-1.42619	-0.21259	0.149062	0.862987	58.9553
1888	MI0000251_st	hsa-mir-208a	-1.42481	-0.23846	0.167363	0.84765	58.9553
5447	MIMAT0019875_st	hsa-miR-4744	-1.42378	-0.18526	0.130118	0.879491	58.9553
4494	MIMAT0004924_st	hsa-miR-876-5p	-1.4223	-0.188573	0.132583	0.877473	58.9553
6357	MIMAT0030423_st	hsa-miR-7848-3p	-1.4215	-0.227087	0.159752	0.854358	58.9553
2011	MI0000734_st	hsa-mir-106b	-1.42136	-0.267426	0.188147	0.830801	58.9553
4098	MIMAT0002831_st	hsa-miR-519c-5p	-1.42039	-0.726761	0.511662	0.604259	58.9553
4533	MIMAT0005449_st	hsa-miR-523-5p	-1.42039	-0.726761	0.511662	0.604259	58.9553
4534	MIMAT0005450_st	hsa-miR-518e-5p	-1.42039	-0.726761	0.511662	0.604259	58.9553
4535	MIMAT0005451_st	hsa-miR-522-5p	-1.42039	-0.726761	0.511662	0.604259	58.9553
4536	MIMAT0005452_st	hsa-miR-519a-5p	-1.42039	-0.726761	0.511662	0.604259	58.9553
4537	MIMAT0005454_st	hsa-miR-519b-5p	-1.42039	-0.726761	0.511662	0.604259	58.9553
1054	ENSG00000238931_x_st	ENSG00000238931	-1.42021	-0.190748	0.13431	0.876151	58.9553
1382	ENSG00000252337_st	ENSG00000252337	-1.41978	-0.233554	0.164501	0.850537	58.9553
2228	MI0003587_st	hsa-mir-580	-1.41776	-0.171722	0.121122	0.887782	58.9553
801	ENSG00000238545_x_st	ENSG00000238545	-1.41561	-0.232902	0.164524	0.850922	58.9553
3751	MI0023619_st	hsa-mir-7161	-1.4142	-0.194989	0.137879	0.87358	58.9553
2697	MI0014198_st	hsa-mir-3167	-1.41305	-0.242203	0.171404	0.845454	58.9553
1219	ENSG00000239191_st	ENSG00000239191	-1.40758	-0.210011	0.1492	0.864531	58.9553
3251	MI0017343_st	hsa-mir-203b	-1.4072	-0.234098	0.166358	0.850216	58.9553
3866	MIMAT0000091_st	hsa-miR-33a-5p	-1.40676	-0.220638	0.156842	0.858186	58.9553
6365	MIMAT0030431_st	hsa-miR-7856-5p	-1.40305	-0.225643	0.160824	0.855214	58.9553
556	ENSG00000212558_x_st	ENSG00000212558	-1.40105	-0.269404	0.192288	0.829662	58.9553
6625	U95_st	U95	-1.39993	-0.324349	0.231689	0.798659	58.9553
5584	MIMAT0021030_st	hsa-miR-548ao-3p	-1.39989	-0.217202	0.155157	0.860232	58.9553
1137	ENSG00000239055_st	ENSG00000239055	-1.39726	-0.694544	0.497077	0.617905	58.9553
5323	MIMAT0019750_st	hsa-miR-4670-5p	-1.39693	-0.235758	0.168769	0.849239	58.9553
4441	MIMAT0004770_st	hsa-miR-516a-5p	-1.39467	-0.582804	0.417879	0.667665	58.9553
4662	MIMAT0006764_st	hsa-miR-320d	-1.39432	-0.482474	0.346028	0.715749	58.9553
99	ACA36B_st	ACA36B	-1.39357	-0.249786	0.179242	0.841021	58.9553
1483	ENSG00000252765_x_st	ENSG00000252765	-1.39279	-0.145309	0.104329	0.904186	58.9553
3135	MI0016895_st	hsa-mir-4528	-1.3914	-0.201809	0.14504	0.86946	58.9553
4893	MIMAT0016896_st	hsa-miR-4268	-1.39101	-0.142841	0.102689	0.905734	58.9553
4901	MIMAT0016904_st	hsa-miR-4276	-1.39079	-0.17909	0.128769	0.88326	58.9553
1504	ENSG00000252840_x_st	ENSG00000252840	-1.39048	-0.213842	0.153791	0.862238	58.9553
2937	MI0016420_st	hsa-mir-3915	-1.3903	-0.220415	0.158537	0.858318	58.9553
717	ENSG00000238414_x_st	ENSG00000238414	-1.38929	-0.630833	0.454068	0.645804	58.9553
1202	ENSG00000239154_x_st	ENSG00000239154	-1.38926	-0.582895	0.419573	0.667623	58.9553
5830	MIMAT0025461_st	hsa-miR-6502-3p	-1.38888	-0.161051	0.115957	0.894373	58.9553
4500	MIMAT0004945_st	hsa-miR-744-5p	-1.38704	-0.423481	0.305312	0.745624	58.9553
1293	ENSG00000252000_st	ENSG00000252000	-1.38494	-0.178099	0.128597	0.883867	58.9553
6371	MIMAT0030984_st	hsa-miR-8057	-1.38478	-0.196182	0.14167	0.872858	58.9553
358	ENSG00000202252_st	ENSG00000202252	-1.38469	-0.430562	0.310944	0.741973	58.9553
829	ENSG00000238576_x_st	ENSG00000238576	-1.38436	-0.197067	0.142353	0.872322	58.9553
1420	ENSG00000252502_st	ENSG00000252502	-1.38277	-0.217436	0.157247	0.860093	58.9553
1954	MI0000450_st	hsa-mir-133a-1	-1.38068	-0.242523	0.175655	0.845266	58.9553
2919	MI0016093_st	hsa-mir-3692	-1.37898	-0.250932	0.181969	0.840353	58.9553
3255	MI0017347_st	hsa-mir-4713	-1.37829	-0.188058	0.136443	0.877786	58.9553
2169	MI0003182_x_st	hsa-mir-519a-2	-1.377	-0.170124	0.123547	0.888766	58.9553
514	ENSG00000212377_st	ENSG00000212377	-1.37624	-0.195072	0.141743	0.873529	58.9553
1226	ENSG00000251709_x_st	ENSG00000251709	-1.37501	-0.180458	0.131241	0.882423	58.9553
5251	MIMAT0019235_st	hsa-miR-4520a-5p	-1.37407	-0.202732	0.147541	0.868904	58.9553
5558	MIMAT0020299_st	hsa-miR-4520b-5p	-1.37407	-0.202732	0.147541	0.868904	58.9553
2385	MI0005544_st	hsa-mir-147b	-1.37368	-0.24299	0.17689	0.844992	58.9553
4132	MIMAT0002866_st	hsa-miR-517c-3p	-1.37361	-0.475603	0.346244	0.719166	58.9553
3385	MI0017878_st	hsa-mir-5010	-1.36947	-0.216623	0.15818	0.860577	58.9553
5918	MIMAT0026636_st	hsa-miR-668-5p	-1.36837	-0.411489	0.300715	0.751847	58.9553
5509	MIMAT0019937_st	hsa-miR-4778-3p	-1.3682	-0.177439	0.129688	0.884271	58.9553
1206	ENSG00000239159_st	ENSG00000239159	-1.36532	-0.133171	0.097538	0.911825	58.9553
5875	MIMAT0026472_st	hsa-let-7c-3p	-1.36525	-0.214821	0.157348	0.861653	58.9553
487	ENSG00000212224_x_st	ENSG00000212224	-1.36493	-0.192074	0.14072	0.875347	58.9553
4112	MIMAT0002845_st	hsa-miR-526a	-1.36428	-0.725505	0.531786	0.604785	58.9553
4538	MIMAT0005455_st	hsa-miR-520c-5p	-1.36428	-0.725505	0.531786	0.604785	58.9553
4539	MIMAT0005456_st	hsa-miR-518d-5p	-1.36428	-0.725505	0.531786	0.604785	58.9553
6556	U56_x_st	U56	-1.36277	-0.398553	0.292459	0.758619	58.9553
5573	MIMAT0021019_st	hsa-miR-5000-5p	-1.36014	-0.20211	0.148595	0.869278	58.9553
6260	MIMAT0027657_st	hsa-miR-6878-3p	-1.35989	-0.180576	0.132787	0.882351	58.9553
2082	MI0001518_st	hsa-mir-18b	-1.35868	-0.199949	0.147164	0.870582	58.9553
6587	U71b_st	U71b	-1.3586	-0.415567	0.305879	0.749725	58.9553
6312	MIMAT0028126_st	hsa-miR-7114-3p	-1.35859	-0.427399	0.314589	0.743601	58.9553
3491	MI0020352_st	hsa-mir-6075	-1.35838	-0.258587	0.190365	0.835906	58.9553
1660	gi555853_copy5_st	gi:555853	-1.35661	-0.262283	0.193338	0.833767	58.9553
5506	MIMAT0019934_st	hsa-miR-4777-5p	-1.35556	-0.195706	0.144372	0.873146	58.9553
5346	MIMAT0019773_st	hsa-miR-4686	-1.35546	-0.23418	0.172768	0.850168	58.9553
4462	MIMAT0004801_st	hsa-miR-590-3p	-1.35512	-0.153722	0.113438	0.898928	58.9553
3016	MI0016781_st	hsa-mir-4438	-1.35344	-0.28917	0.213656	0.818373	58.9553
1278	ENSG00000251938_st	ENSG00000251938	-1.35105	-0.191635	0.141841	0.875613	58.9553
6517	U35B_st	U35B	-1.3498	-0.321393	0.238105	0.800297	58.9553
5636	MIMAT0022270_st	hsa-miR-5579-3p	-1.34923	-0.170681	0.126503	0.888423	58.9553
1706	HBII-437_st	HBII-437	-1.34858	-0.222759	0.16518	0.856925	58.9553
2102	MI0002469_st	hsa-mir-485	-1.34718	-0.166695	0.123736	0.890881	58.9553
1288	ENSG00000251974_x_st	ENSG00000251974	-1.34569	-0.175733	0.13059	0.885318	58.9553
4100	MIMAT0002833_st	hsa-miR-520a-5p	-1.34559	-0.508211	0.377685	0.703094	58.9553
977	ENSG00000238807_st	ENSG00000238807	-1.34447	-0.289954	0.215664	0.817928	58.9553
1013	ENSG00000238860_x_st	ENSG00000238860	-1.34423	-0.192663	0.143326	0.874989	58.9553
5397	MIMAT0019825_st	hsa-miR-4715-3p	-1.34356	-0.188545	0.140333	0.87749	58.9553
4739	MIMAT0014987_st	hsa-miR-548s	-1.3434	-0.152254	0.113335	0.899843	58.9553
978	ENSG00000238807_x_st	ENSG00000238807	-1.343	-0.209096	0.155693	0.865079	58.9553
5373	MIMAT0019801_st	hsa-miR-4703-5p	-1.34231	-0.174785	0.130212	0.8859	58.9553
1280	ENSG00000251940_s_st	ENSG00000251940	-1.34122	-0.478687	0.356904	0.71763	58.9553
1647	ENSG00000268890_s_st	ENSG00000268890	-1.34122	-0.478687	0.356904	0.71763	58.9553
5229	MIMAT0019213_st	hsa-miR-3162-3p	-1.33909	-0.448188	0.334696	0.732963	58.9553
512	ENSG00000212367_st	ENSG00000212367	-1.33884	-0.194449	0.145237	0.873906	58.9553
1276	ENSG00000251926_st	ENSG00000251926	-1.33466	-0.172672	0.129376	0.887198	58.9553
1298	ENSG00000252020_s_st	ENSG00000252020	-1.33385	-0.185866	0.139345	0.879121	58.9553
1330	ENSG00000252143_s_st	ENSG00000252143	-1.33385	-0.185866	0.139345	0.879121	58.9553
1438	ENSG00000252571_s_st	ENSG00000252571	-1.33385	-0.185866	0.139345	0.879121	58.9553
1162	ENSG00000239089_st	ENSG00000239089	-1.33281	-0.174597	0.130999	0.886015	58.9553
4357	MIMAT0004566_st	hsa-miR-218-2-3p	-1.33271	-0.15046	0.112897	0.900963	58.9553
167	ENSG00000199231_st	ENSG00000199231	-1.33166	-0.216201	0.162354	0.860829	58.9553
1367	ENSG00000252281_st	ENSG00000252281	-1.33043	-0.271416	0.204006	0.828506	58.9553
1181	ENSG00000239129_x_st	ENSG00000239129	-1.33024	-0.161931	0.12173	0.893828	58.9553
5548	MIMAT0019976_st	hsa-miR-4799-5p	-1.32931	-0.194126	0.146036	0.874102	58.9553
2245	MI0003604_st	hsa-mir-592	-1.32849	-0.178082	0.134049	0.883877	58.9553
2081	MI0001448_st	hsa-mir-425	-1.32779	-0.207941	0.156607	0.865772	58.9553
5078	MIMAT0018946_st	hsa-miR-548ad	-1.32775	-0.145059	0.109251	0.904343	58.9553
2088	MI0001652_x_st	hsa-mir-450a-1	-1.32766	-0.239851	0.180656	0.846833	58.9553
3917	MIMAT0000276_st	hsa-miR-219a-5p	-1.32653	-0.174121	0.13126	0.886308	58.9553
1940	MI0000442_st	hsa-mir-122	-1.32585	-0.178357	0.134523	0.883709	58.9553
566	ENSG00000212590_st	ENSG00000212590	-1.32515	-0.165256	0.124707	0.891771	58.9553
1480	ENSG00000252740_st	ENSG00000252740	-1.32498	-0.21354	0.161164	0.862419	58.9553
191	ENSG00000199675_s_st	ENSG00000199675	-1.32489	-0.225862	0.170476	0.855084	58.9553
1801	mgU2-19-30_s_st	mgU2-19-30	-1.32489	-0.225862	0.170476	0.855084	58.9553
4018	MIMAT0000750_st	hsa-miR-340-3p	-1.32361	-0.197785	0.149428	0.871888	58.9553
2679	MI0014186_x_st	hsa-mir-3158-1	-1.323	-0.240874	0.182066	0.846232	58.9553
2064	MI0000809_st	hsa-mir-151a	-1.32179	-0.201769	0.152647	0.869484	58.9553
5787	MIMAT0023697_st	hsa-miR-6072	-1.32054	-0.251225	0.190245	0.840183	58.9553
704	ENSG00000238389_x_st	ENSG00000238389	-1.32024	-0.164513	0.124609	0.89223	58.9553
1797	mgh28S-2411_st	mgh28S-2411	-1.31855	-0.399246	0.302793	0.758254	58.9553
1133	ENSG00000239049_x_st	ENSG00000239049	-1.31793	-0.208868	0.158481	0.865216	58.9553
928	ENSG00000238736_x_st	ENSG00000238736	-1.31663	-0.165201	0.125473	0.891804	58.9553
287	ENSG00000201245_x_st	ENSG00000201245	-1.31661	-0.184343	0.140014	0.88005	58.9553
179	ENSG00000199411_st	ENSG00000199411	-1.31635	-0.19219	0.146002	0.875276	58.9553
5606	MIMAT0021086_st	hsa-miR-5094	-1.31531	-0.261709	0.198972	0.834099	58.9553
5673	MIMAT0022470_st	hsa-miR-5682	-1.31521	-0.19384	0.147382	0.874276	58.9553
4528	MIMAT0004983_st	hsa-miR-940	-1.31477	-0.565054	0.429774	0.67593	58.9553
1124	ENSG00000239035_x_st	ENSG00000239035	-1.31346	-0.166783	0.126981	0.890827	58.9553
3083	MI0016845_st	hsa-mir-4484	-1.31187	-0.20894	0.159268	0.865173	58.9553
348	ENSG00000202023_st	ENSG00000202023	-1.31171	-0.164314	0.125267	0.892353	58.9553
5588	MIMAT0021036_st	hsa-miR-5007-3p	-1.31079	-0.216919	0.165487	0.860401	58.9553
2247	MI0003607_st	hsa-mir-595	-1.31076	-0.198449	0.151401	0.871487	58.9553
1139	ENSG00000239058_st	ENSG00000239058	-1.30949	-0.229034	0.174904	0.853206	58.9553
2152	MI0003165_x_st	hsa-mir-517b	-1.30813	-0.195382	0.14936	0.873342	58.9553
2210	MI0003568_st	hsa-mir-562	-1.30606	-0.169904	0.130089	0.888902	58.9553
723	ENSG00000238430_st	ENSG00000238430	-1.30369	-0.238207	0.182718	0.847798	58.9553
1333	ENSG00000252154_x_st	ENSG00000252154	-1.3025	-0.187117	0.14366	0.878359	58.9553
724	ENSG00000238430_x_st	ENSG00000238430	-1.30191	-0.2539	0.195021	0.838626	58.9553
4094	MIMAT0002827_st	hsa-miR-515-3p	-1.30115	-0.469454	0.360799	0.722238	58.9553
493	ENSG00000212270_st	ENSG00000212270	-1.30077	-0.196366	0.150962	0.872746	58.9553
6138	MIMAT0027535_st	hsa-miR-6817-3p	-1.29997	-0.196247	0.150962	0.872818	58.9553
3712	MI0022729_st	hsa-mir-6882	-1.29932	-0.260872	0.200777	0.834583	58.9553
3805	MI0025903_st	hsa-mir-8067	-1.29642	-0.158227	0.12205	0.896125	58.9553
4883	MIMAT0016886_st	hsa-miR-4252	-1.29541	-0.212216	0.163821	0.863211	58.9553
5952	MIMAT0027041_st	hsa-miR-5088-3p	-1.29487	-0.173844	0.134256	0.886478	58.9553
882	ENSG00000238670_st	ENSG00000238670	-1.29426	-0.176868	0.136656	0.884621	58.9553
3930	MIMAT0000421_st	hsa-miR-122-5p	-1.29307	-0.897604	0.694164	0.536777	58.9553
5220	MIMAT0019204_st	hsa-miR-3140-5p	-1.2878	-0.21492	0.166889	0.861594	58.9553
6336	MIMAT0028234_st	hsa-miR-7162-5p	-1.28694	-0.125398	0.097439	0.916751	58.9553
3464	MI0019301_st	hsa-mir-5694	-1.28558	-0.217479	0.169168	0.860067	58.9553
4418	MIMAT0004694_st	hsa-miR-342-5p	-1.28529	-0.900269	0.70044	0.535787	58.9553
2706	MI0014207_x_st	hsa-mir-3118-4	-1.28474	-0.204748	0.15937	0.86769	58.9553
2851	MI0015981_x_st	hsa-mir-3118-6	-1.28474	-0.204748	0.15937	0.86769	58.9553
5732	MIMAT0022724_st	hsa-miR-1277-5p	-1.28451	-0.226646	0.176445	0.85462	58.9553
980	ENSG00000238811_st	ENSG00000238811	-1.28281	-0.20253	0.15788	0.869025	58.9553
4192	MIMAT0003249_st	hsa-miR-584-5p	-1.28233	-0.909824	0.709506	0.53225	58.9553
1747	HBII-52-48_x_st	HBII-52-48	-1.28167	-0.19113	0.149126	0.87592	58.9553
281	ENSG00000201151_st	ENSG00000201151	-1.28152	-0.173271	0.135208	0.886829	58.9553
6319	MIMAT0028217_st	hsa-miR-7153-3p	-1.28149	-0.160827	0.1255	0.894512	58.9553
4628	MIMAT0005918_st	hsa-miR-1265	-1.28051	-0.205955	0.160839	0.866964	58.9553
2077	MI0001150_st	hsa-mir-196b	-1.28048	-0.190213	0.148548	0.876476	58.9553
1134	ENSG00000239052_st	ENSG00000239052	-1.28048	-0.179488	0.140173	0.883016	58.9553
4108	MIMAT0002841_st	hsa-miR-518f-5p	-1.28014	-0.641553	0.501159	0.641023	58.9553
4372	MIMAT0004593_st	hsa-miR-130a-5p	-1.27977	-0.141004	0.11018	0.906888	58.9553
379	ENSG00000202517_st	ENSG00000202517	-1.27863	-0.198888	0.155548	0.871222	58.9553
5027	MIMAT0018195_st	hsa-miR-3920	-1.2773	-0.182162	0.142614	0.881381	58.9553
4026	MIMAT0000758_st	hsa-miR-135b-5p	-1.27598	-0.15313	0.12001	0.899297	58.9553
1957	MI0000451_st	hsa-mir-133a-2	-1.27506	-0.234261	0.183726	0.850121	58.9553
1075	ENSG00000238969_st	ENSG00000238969	-1.27494	-0.196184	0.153876	0.872857	58.9553
5541	MIMAT0019969_st	hsa-miR-4795-3p	-1.27476	-0.18205	0.142812	0.88145	58.9553
4608	MIMAT0005897_st	hsa-miR-1245a	-1.27386	-0.153325	0.120362	0.899176	58.9553
806	ENSG00000238557_st	ENSG00000238557	-1.27336	-0.211341	0.165972	0.863734	58.9553
6209	MIMAT0027606_st	hsa-miR-6853-5p	-1.27283	-0.204626	0.160764	0.867764	58.9553
3897	MIMAT0000256_st	hsa-miR-181a-5p	-1.27209	-0.448287	0.352401	0.732912	58.9553
883	ENSG00000238673_st	ENSG00000238673	-1.27035	-0.157074	0.123645	0.896842	58.9553
5532	MIMAT0019960_st	hsa-miR-4789-3p	-1.2703	-0.213797	0.168305	0.862265	58.9553
3146	MI0016905_st	hsa-mir-1587	-1.2703	-0.193379	0.152231	0.874555	58.9553
467	ENSG00000212148_x_st	ENSG00000212148	-1.26919	-0.222087	0.174984	0.857324	58.9553
478	ENSG00000212187_st	ENSG00000212187	-1.26809	-0.161745	0.12755	0.893943	58.9553
6331	MIMAT0028229_st	hsa-miR-7159-3p	-1.26693	-0.155947	0.12309	0.897543	58.9553
6381	MIMAT0030994_st	hsa-miR-8067	-1.26611	-0.173286	0.136866	0.88682	58.9553
953	ENSG00000238769_st	ENSG00000238769	-1.2652	-0.191292	0.151196	0.875821	58.9553
4255	MIMAT0003313_st	hsa-miR-643	-1.26492	-0.144111	0.113929	0.904937	58.9553
4126	MIMAT0002859_st	hsa-miR-516b-5p	-1.26156	-0.765078	0.606454	0.588422	58.9553
6555	U56_st	U56	-1.26109	-0.380105	0.30141	0.768382	58.9553
5083	MIMAT0018951_st	hsa-miR-4435	-1.2595	-0.194139	0.15414	0.874094	58.9553
320	ENSG00000201701_st	ENSG00000201701	-1.25945	-0.212435	0.168672	0.863079	58.9553
901	ENSG00000238693_st	ENSG00000238693	-1.25907	-0.17774	0.141167	0.884087	58.9553
3378	MI0017870_st	hsa-mir-5004	-1.25658	-0.183902	0.146351	0.880319	58.9553
4451	MIMAT0004784_st	hsa-miR-455-3p	-1.25552	-0.530385	0.422444	0.69237	58.9553
3782	MI0025748_st	hsa-mir-7973-1	-1.25516	-0.211329	0.168368	0.863741	58.9553
2917	MI0016091_s_st	hsa-mir-3690-1	-1.25342	-0.188917	0.150722	0.877264	58.9553
3736	MI0023561_s_st	hsa-mir-3690-2	-1.25342	-0.188917	0.150722	0.877264	58.9553
5903	MIMAT0026613_st	hsa-miR-510-3p	-1.25252	-0.16851	0.134537	0.889761	58.9553
4117	MIMAT0002850_st	hsa-miR-524-3p	-1.25135	-0.306798	0.245174	0.808434	58.9553
4767	MIMAT0015016_st	hsa-miR-3145-3p	-1.24961	-0.1574	0.125959	0.89664	58.9553
4525	MIMAT0004980_st	hsa-miR-937-3p	-1.24941	-0.239085	0.191359	0.847282	58.9553
529	ENSG00000212428_st	ENSG00000212428	-1.24918	-0.155892	0.124795	0.897577	58.9553
1372	ENSG00000252291_x_st	ENSG00000252291	-1.24763	-0.14946	0.119795	0.901588	58.9553
2742	MI0014247_st	hsa-mir-3199-1	-1.24674	-0.189178	0.151738	0.877105	58.9553
2987	MI0016752_st	hsa-mir-548ab	-1.24617	-0.330322	0.265071	0.795359	58.9553
2926	MI0016411_x_st	hsa-mir-3689b	-1.24541	-0.228875	0.183775	0.8533	58.9553
5523	MIMAT0019951_st	hsa-miR-1245b-3p	-1.24527	-0.157514	0.12649	0.896569	58.9553
2219	MI0003578_st	hsa-mir-571	-1.24522	-0.16121	0.129463	0.894275	58.9553
5482	MIMAT0019910_st	hsa-miR-4762-5p	-1.24496	-0.203699	0.163619	0.868321	58.9553
4336	MIMAT0004517_st	hsa-miR-106a-3p	-1.24455	-0.146542	0.117747	0.903413	58.9553
5929	MIMAT0026722_st	hsa-miR-208b-5p	-1.24376	-0.188152	0.151276	0.877729	58.9553
3421	MI0019133_st	hsa-mir-5579	-1.2435	-0.188363	0.151478	0.877601	58.9553
3189	MI0017286_st	hsa-mir-4658	-1.24245	-0.181705	0.146248	0.88166	58.9553
3764	MI0025511_st	hsa-mir-4433b	-1.24111	-0.155041	0.124921	0.898107	58.9553
3116	MI0016877_st	hsa-mir-4511	-1.24025	-0.198506	0.160054	0.871452	58.9553
2455	MI0006347_st	hsa-mir-1285-2	-1.24012	-0.266236	0.214686	0.831486	58.9553
2887	MI0016061_st	hsa-mir-3660	-1.23998	-0.209071	0.168609	0.865094	58.9553
777	ENSG00000238513_st	ENSG00000238513	-1.23933	-0.188566	0.152151	0.877478	58.9553
1126	ENSG00000239038_x_st	ENSG00000239038	-1.23825	-0.152442	0.12311	0.899726	58.9553
1184	ENSG00000239132_st	ENSG00000239132	-1.23731	-0.172456	0.13938	0.887331	58.9553
1207	ENSG00000239159_x_st	ENSG00000239159	-1.23697	-0.122569	0.0990879	0.918551	58.9553
2000	MI0000488_st	hsa-mir-194-1	-1.23624	-0.163637	0.132367	0.892771	58.9553
4711	MIMAT0011158_st	hsa-miR-2115-5p	-1.23605	-0.150911	0.122091	0.900682	58.9553
1455	ENSG00000252668_st	ENSG00000252668	-1.2354	-0.190224	0.153978	0.876469	58.9553
3165	MI0017262_st	hsa-mir-4635	-1.23472	-0.140595	0.113868	0.907145	58.9553
134	ACA57_x_st	ACA57	-1.23443	-0.358681	0.290565	0.779877	58.9553
5900	MIMAT0026610_st	hsa-miR-519d-5p	-1.23358	-0.213861	0.173367	0.862226	58.9553
3942	MIMAT0000433_st	hsa-miR-142-5p	-1.2334	-0.183868	0.149075	0.880339	58.9553
2288	MI0003646_st	hsa-mir-33b	-1.23324	-0.177714	0.144104	0.884103	58.9553
2196	MI0003529_st	hsa-mir-376a-2	-1.23293	-0.179114	0.145274	0.883245	58.9553
6191	MIMAT0027588_st	hsa-miR-6843-3p	-1.23261	-0.166677	0.135223	0.890893	58.9553
1899	MI0000265_st	hsa-mir-7-3	-1.23218	-0.159405	0.129369	0.895394	58.9553
2375	MI0005533_st	hsa-mir-890	-1.23198	-0.178431	0.144832	0.883664	58.9553
750	ENSG00000238473_x_st	ENSG00000238473	-1.23182	-0.169007	0.137201	0.889455	58.9553
1637	ENSG00000267933_x_st	ENSG00000267933	-1.23182	-0.169007	0.137201	0.889455	58.9553
1289	ENSG00000251979_st	ENSG00000251979	-1.23135	-0.228215	0.185338	0.85369	58.9553
5052	MIMAT0018443_st	hsa-miR-374c-5p	-1.23117	-0.172994	0.140513	0.887	58.9553
636	ENSG00000238295_x_st	ENSG00000238295	-1.2309	-0.174806	0.142014	0.885887	58.9553
4812	MIMAT0015063_st	hsa-miR-3183	-1.22865	-0.143644	0.116912	0.90523	58.9553
1534	ENSG00000253004_st	ENSG00000253004	-1.22859	-0.15738	0.128098	0.896652	58.9553
5940	MIMAT0026744_st	hsa-miR-1252-3p	-1.22809	-0.173442	0.141229	0.886725	58.9553
6461	U100_st	U100	-1.2273	-0.273087	0.222511	0.827547	58.9553
2895	MI0016069_st	hsa-mir-3668	-1.2268	-0.200257	0.163235	0.870396	58.9553
4763	MIMAT0015012_st	hsa-miR-3143	-1.22667	-0.138565	0.112961	0.908422	58.9553
3183	MI0017280_st	hsa-mir-4652	-1.22565	-0.193472	0.157853	0.874498	58.9553
1262	ENSG00000251861_st	ENSG00000251861	-1.2255	-0.161587	0.131853	0.894041	58.9553
4487	MIMAT0004917_st	hsa-miR-888-3p	-1.22487	-0.186011	0.151862	0.879033	58.9553
4311	MIMAT0004492_st	hsa-miR-19b-2-5p	-1.22476	-0.204014	0.166574	0.868132	58.9553
5949	MIMAT0027036_st	hsa-miR-3912-5p	-1.22475	-0.197454	0.16122	0.872088	58.9553
5400	MIMAT0019828_st	hsa-miR-3529-5p	-1.22382	-0.184393	0.15067	0.880019	58.9553
576	ENSG00000212618_st	ENSG00000212618	-1.22258	-0.173418	0.141846	0.886739	58.9553
4109	MIMAT0002842_st	hsa-miR-518f-3p	-1.222	-0.204848	0.167633	0.86763	58.9553
3476	MI0019313_st	hsa-mir-5705	-1.2208	-0.193379	0.158404	0.874555	58.9553
1662	gi555853_copy7_st	gi:555853	-1.22016	-0.238863	0.195764	0.847413	58.9553
4642	MIMAT0005933_st	hsa-miR-1277-3p	-1.21997	-0.144965	0.118827	0.904401	58.9553
1308	ENSG00000252058_st	ENSG00000252058	-1.21985	-0.167356	0.137194	0.890473	58.9553
3008	MI0016773_st	hsa-mir-4433	-1.21884	-0.185917	0.152535	0.87909	58.9553
4038	MIMAT0001075_st	hsa-miR-384	-1.21698	-0.138252	0.113602	0.90862	58.9553
4491	MIMAT0004921_st	hsa-miR-889-3p	-1.21671	-0.213125	0.175164	0.862667	58.9553
4899	MIMAT0016902_st	hsa-miR-4272	-1.21383	-0.189484	0.156104	0.87692	58.9553
5671	MIMAT0022468_st	hsa-miR-5680	-1.21313	-0.140557	0.115863	0.907169	58.9553
6224	MIMAT0027621_st	hsa-miR-6769b-3p	-1.2128	-0.396638	0.327043	0.759626	58.9553
77	ACA25_st	ACA25	-1.21241	-0.223733	0.184536	0.856347	58.9553
1966	MI0000458_st	hsa-mir-142	-1.2123	-0.442683	0.36516	0.735765	58.9553
2087	MI0001652_st	hsa-mir-450a-1	-1.21081	-0.177508	0.146602	0.884229	58.9553
2177	MI0003187_x_st	hsa-mir-450a-2	-1.21068	-0.218492	0.18047	0.859463	58.9553
4217	MIMAT0003275_st	hsa-miR-607	-1.20966	-0.219506	0.181461	0.858859	58.9553
2720	MI0014224_st	hsa-mir-3182	-1.20948	-0.175351	0.144981	0.885552	58.9553
1998	MI0000486_x_st	hsa-mir-190a	-1.20945	-0.161433	0.133476	0.894137	58.9553
4505	MIMAT0004950_st	hsa-miR-877-3p	-1.20822	-0.248808	0.205929	0.841591	58.9553
2459	MI0006351_st	hsa-mir-1289-2	-1.20753	-0.184016	0.152391	0.880249	58.9553
496	ENSG00000212278_st	ENSG00000212278	-1.20672	-0.179497	0.148748	0.883011	58.9553
1195	ENSG00000239144_st	ENSG00000239144	-1.20571	-0.143451	0.118976	0.905351	58.9553
3599	MI0022617_st	hsa-mir-6772	-1.20564	-0.176379	0.146295	0.884921	58.9553
1046	ENSG00000238914_x_st	ENSG00000238914	-1.20543	-0.179084	0.148565	0.883263	58.9553
1279	ENSG00000251938_x_st	ENSG00000251938	-1.20165	-0.144399	0.120168	0.904756	58.9553
5915	MIMAT0026625_st	hsa-miR-653-3p	-1.20068	-0.153291	0.12767	0.899197	58.9553
670	ENSG00000238339_x_st	ENSG00000238339	-1.19974	-0.178809	0.14904	0.883432	58.9553
4806	MIMAT0015056_st	hsa-miR-3179	-1.19939	-0.22135	0.184552	0.857762	58.9553
843	ENSG00000238596_x_st	ENSG00000238596	-1.19821	-0.158661	0.132415	0.895856	58.9553
1077	ENSG00000238970_x_st	ENSG00000238970	-1.19772	-0.249434	0.208257	0.841226	58.9553
275	ENSG00000201036_st	ENSG00000201036	-1.19687	-0.203486	0.170015	0.86845	58.9553
3245	MI0017337_st	hsa-mir-4704	-1.19672	-0.161117	0.134633	0.894332	58.9553
5021	MIMAT0018189_st	hsa-miR-3915	-1.19662	-0.197418	0.16498	0.87211	58.9553
6522	U38A_st	U38A	-1.19632	-0.350817	0.293246	0.78414	58.9553
1035	ENSG00000238896_st	ENSG00000238896	-1.19588	-0.188733	0.157819	0.877376	58.9553
6140	MIMAT0027537_st	hsa-miR-6818-3p	-1.19578	-0.158758	0.132766	0.895796	58.9553
3407	MI0018173_st	hsa-mir-5194	-1.19555	-0.146579	0.122604	0.90339	58.9553
4223	MIMAT0003281_st	hsa-miR-613	-1.19494	-0.234292	0.19607	0.850102	58.9553
502	ENSG00000212309_st	ENSG00000212309	-1.1948	-0.239956	0.200833	0.846771	58.9553
5647	MIMAT0022281_st	hsa-miR-5583-5p	-1.19434	-0.382635	0.320373	0.767035	58.9553
1538	ENSG00000253014_st	ENSG00000253014	-1.19322	-0.364226	0.305246	0.776885	58.9553
2837	MI0015902_st	hsa-mir-4330	-1.19289	-0.210001	0.176043	0.864537	58.9553
6347	MIMAT0030413_st	hsa-miR-4433b-5p	-1.19288	-0.277993	0.233043	0.824737	58.9553
4129	MIMAT0002862_st	hsa-miR-527	-1.1926	-0.169449	0.142084	0.889182	58.9553
4540	MIMAT0005457_st	hsa-miR-518a-5p	-1.1926	-0.169449	0.142084	0.889182	58.9553
3211	MI0017306_st	hsa-mir-4675	-1.19198	-0.169314	0.142045	0.889265	58.9553
5970	MIMAT0027367_st	hsa-miR-6733-5p	-1.19127	-0.214989	0.18047	0.861553	58.9553
3197	MI0017293_st	hsa-mir-4662b	-1.19101	-0.18629	0.156413	0.878863	58.9553
1146	ENSG00000239065_st	ENSG00000239065	-1.18919	-0.152874	0.128554	0.899457	58.9553
4780	MIMAT0015029_st	hsa-miR-3155a	-1.1889	-0.2149	0.180756	0.861606	58.9553
4119	MIMAT0002852_st	hsa-miR-517a-3p	-1.18836	-0.914712	0.769725	0.53045	58.9553
4124	MIMAT0002857_st	hsa-miR-517b-3p	-1.18836	-0.914712	0.769725	0.53045	58.9553
1748	HBII-52-4_x_st	HBII-52-4	-1.18786	-0.13686	0.115216	0.909497	58.9553
5730	MIMAT0022722_st	hsa-miR-548g-5p	-1.18729	-0.181369	0.152759	0.881866	58.9553
5740	MIMAT0022733_st	hsa-miR-548x-5p	-1.18729	-0.181369	0.152759	0.881866	58.9553
5745	MIMAT0022739_st	hsa-miR-548aj-5p	-1.18729	-0.181369	0.152759	0.881866	58.9553
1663	gi555853_copy8_st	gi:555853	-1.18708	-0.235334	0.198246	0.849488	58.9553
2729	MI0014233_st	hsa-mir-3189	-1.18684	-0.192054	0.161819	0.875359	58.9553
4599	MIMAT0005887_st	hsa-miR-1299	-1.18647	-0.528321	0.44529	0.693361	58.9553
2498	MI0006386_st	hsa-mir-1251	-1.18477	-0.155795	0.131498	0.897638	58.9553
1891	MI0000253_st	hsa-mir-148a	-1.18422	-0.163613	0.138161	0.892787	58.9553
4734	MIMAT0014982_st	hsa-miR-3120-3p	-1.18277	-0.227126	0.192028	0.854335	58.9553
3447	MI0019284_st	hsa-mir-5683	-1.18211	-0.171732	0.145276	0.887776	58.9553
4130	MIMAT0002863_st	hsa-miR-518a-3p	-1.18159	-0.370274	0.313368	0.773636	58.9553
240	ENSG00000200422_st	ENSG00000200422	-1.18148	-0.171768	0.145383	0.887754	58.9553
4795	MIMAT0015044_st	hsa-miR-3169	-1.18144	-0.152085	0.128729	0.899949	58.9553
3538	MI0022227_st	hsa-mir-6515	-1.18076	-0.149307	0.126451	0.901683	58.9553
5029	MIMAT0018197_st	hsa-miR-3922-3p	-1.18067	-0.129876	0.110002	0.91391	58.9553
2072	MI0000822_st	hsa-mir-133b	-1.1799	-0.163024	0.138168	0.893151	58.9553
1657	gi555853_copy2_st	gi:555853	-1.1795	-0.23299	0.197533	0.85087	58.9553
6604	U79_st	U79	-1.17889	-0.415977	0.352854	0.749512	58.9553
6170	MIMAT0027567_st	hsa-miR-6833-3p	-1.17843	-0.249558	0.211771	0.841154	58.9553
2363	MI0005116_st	hsa-mir-765	-1.17806	-0.154115	0.13082	0.898684	58.9553
256	ENSG00000200706_x_st	ENSG00000200706	-1.17617	-0.139888	0.118935	0.90759	58.9553
1897	MI0000263_st	hsa-mir-7-1	-1.1759	-0.156766	0.133315	0.897034	58.9553
1257	ENSG00000251846_s_st	ENSG00000251846	-1.1758	-0.136887	0.116421	0.909479	58.9553
1652	ENSG00000269629_s_st	ENSG00000269629	-1.1758	-0.136887	0.116421	0.909479	58.9553
767	ENSG00000238498_x_st	ENSG00000238498	-1.1757	-0.613887	0.522148	0.653434	58.9553
5985	MIMAT0027382_st	hsa-miR-6740-3p	-1.17479	-0.198802	0.169223	0.871274	58.9553
1547	ENSG00000253047_x_st	ENSG00000253047	-1.17426	-0.12435	0.105897	0.917417	58.9553
5076	MIMAT0018944_st	hsa-miR-4429	-1.17276	-0.434222	0.370257	0.740093	58.9553
2911	MI0016086_st	hsa-mir-3685	-1.17242	-0.154282	0.131592	0.898579	58.9553
2834	MI0015899_st	hsa-mir-4290	-1.17038	-0.182499	0.155931	0.881175	58.9553
5664	MIMAT0022298_st	hsa-miR-5589-3p	-1.16999	-0.20991	0.179411	0.864591	58.9553
3726	MI0022957_st	hsa-mir-7106	-1.16957	-0.15152	0.129552	0.900301	58.9553
5916	MIMAT0026626_st	hsa-miR-655-5p	-1.16858	-0.157582	0.134849	0.896527	58.9553
3779	MI0025526_st	hsa-mir-7856	-1.16831	-0.177067	0.151558	0.8845	58.9553
2678	MI0014186_st	hsa-mir-3158-1	-1.1676	-0.208142	0.178264	0.865652	58.9553
2319	MI0003675_st	hsa-mir-411	-1.16714	-0.192754	0.165151	0.874934	58.9553
2958	MI0016436_st	hsa-mir-676	-1.16706	-0.153149	0.131226	0.899285	58.9553
2261	MI0003619_st	hsa-mir-606	-1.16675	-0.171858	0.147297	0.887699	58.9553
6303	MIMAT0028117_st	hsa-miR-7110-5p	-1.16632	-0.458575	0.393181	0.727705	58.9553
565	ENSG00000212589_x_st	ENSG00000212589	-1.16577	-0.148861	0.127694	0.901962	58.9553
6359	MIMAT0030425_st	hsa-miR-7850-5p	-1.16459	-0.209996	0.180317	0.86454	58.9553
1469	ENSG00000252701_st	ENSG00000252701	-1.16434	-0.181385	0.155783	0.881856	58.9553
3359	MI0017440_st	hsa-mir-4793	-1.16296	-0.174822	0.150325	0.885877	58.9553
1656	gi555853_copy1_st	gi:555853	-1.16252	-0.236854	0.203742	0.848594	58.9553
1296	ENSG00000252014_st	ENSG00000252014	-1.16178	-0.156035	0.134307	0.897488	58.9553
3198	MI0017293_x_st	hsa-mir-4662b	-1.16148	-0.157594	0.135684	0.896519	58.9553
5114	MIMAT0018984_st	hsa-miR-378h	-1.15953	-0.576681	0.497342	0.670504	58.9553
5772	MIMAT0022965_st	hsa-miR-3606-3p	-1.15875	-0.148531	0.128182	0.902169	58.9553
5633	MIMAT0022267_st	hsa-miR-548as-5p	-1.15831	-0.184705	0.159461	0.879829	58.9553
1503	ENSG00000252840_st	ENSG00000252840	-1.15756	-0.16549	0.142964	0.891626	58.9553
2032	MI0000767_st	hsa-mir-365a	-1.15753	-0.223895	0.193426	0.85625	58.9553
555	ENSG00000212558_st	ENSG00000212558	-1.15652	-0.213357	0.184481	0.862528	58.9553
743	ENSG00000238462_x_st	ENSG00000238462	-1.15587	-0.157916	0.136621	0.896319	58.9553
4107	MIMAT0002840_st	hsa-miR-523-3p	-1.15511	-0.221227	0.191521	0.857835	58.9553
523	ENSG00000212411_st	ENSG00000212411	-1.15474	-0.150043	0.129936	0.901224	58.9553
1922	MI0000292_st	hsa-mir-216a	-1.15466	-0.21073	0.182504	0.8641	58.9553
531	ENSG00000212432_s_st	ENSG00000212432	-1.15399	-0.170612	0.147845	0.888465	58.9553
533	ENSG00000212440_s_st	ENSG00000212440	-1.15399	-0.170612	0.147845	0.888465	58.9553
549	ENSG00000212533_s_st	ENSG00000212533	-1.15399	-0.170612	0.147845	0.888465	58.9553
4393	MIMAT0004614_st	hsa-miR-193a-5p	-1.15387	-0.415851	0.360396	0.749577	58.9553
3700	MI0022717_st	hsa-mir-6870	-1.15343	-0.145795	0.126401	0.903881	58.9553
5191	MIMAT0019062_st	hsa-miR-4524a-5p	-1.15255	-0.140962	0.122304	0.906914	58.9553
1121	ENSG00000239033_x_st	ENSG00000239033	-1.15226	-0.183589	0.159329	0.88051	58.9553
5857	MIMAT0025841_st	hsa-miR-6715a-3p	-1.15196	-0.185785	0.161277	0.879171	58.9553
5189	MIMAT0019060_st	hsa-miR-4522	-1.15062	-0.154618	0.134378	0.89837	58.9553
2214	MI0003574_st	hsa-mir-568	-1.15038	-0.128584	0.111775	0.914729	58.9553
3515	MI0021277_st	hsa-mir-6132	-1.15029	-0.19306	0.167836	0.874749	58.9553
4850	MIMAT0016853_st	hsa-miR-4300	-1.1495	-0.188495	0.16398	0.877521	58.9553
1073	ENSG00000238966_st	ENSG00000238966	-1.14873	-0.177992	0.154946	0.883933	58.9553
2128	MI0003145_x_st	hsa-mir-519e	-1.14788	-0.175976	0.153306	0.885168	58.9553
1185	ENSG00000239133_x_st	ENSG00000239133	-1.14781	-0.167322	0.145775	0.890494	58.9553
4866	MIMAT0016869_st	hsa-miR-4318	-1.14729	-0.165488	0.144242	0.891627	58.9553
713	ENSG00000238407_x_st	ENSG00000238407	-1.14702	-0.127079	0.11079	0.915683	58.9553
1513	ENSG00000252883_st	ENSG00000252883	-1.14666	-0.1834	0.159943	0.880625	58.9553
457	ENSG00000207444_x_st	ENSG00000207444	-1.14558	-0.191238	0.166936	0.875854	58.9553
3828	MI0025924_st	hsa-mir-8088	-1.14449	-0.179695	0.157009	0.88289	58.9553
1287	ENSG00000251974_st	ENSG00000251974	-1.14408	-0.145457	0.12714	0.904093	58.9553
922	ENSG00000238729_st	ENSG00000238729	-1.14394	-0.172997	0.151229	0.886998	58.9553
3367	MI0017447_x_st	hsa-mir-3688-2	-1.14378	-0.173931	0.152067	0.886424	58.9553
6510	U32B_x_st	U32B	-1.14363	-0.178906	0.156437	0.883373	58.9553
4105	MIMAT0002838_st	hsa-miR-525-5p	-1.14239	-0.594585	0.520473	0.662235	58.9553
456	ENSG00000207444_st	ENSG00000207444	-1.14095	-0.174074	0.152569	0.886336	58.9553
1659	gi555853_copy4_st	gi:555853	-1.14055	-0.222578	0.195149	0.857033	58.9553
332	ENSG00000201810_x_st	ENSG00000201810	-1.14026	-0.171248	0.150184	0.888074	58.9553
3478	MI0019315_st	hsa-mir-5707	-1.13967	-0.147666	0.12957	0.902709	58.9553
1779	HBII-85-28_st	HBII-85-28	-1.13957	-0.185783	0.163029	0.879172	58.9553
2176	MI0003187_st	hsa-mir-450a-2	-1.13918	-0.202147	0.177451	0.869256	58.9553
2652	MI0014164_st	hsa-mir-548t	-1.13904	-0.155577	0.136587	0.897773	58.9553
2653	MI0014164_x_st	hsa-mir-548t	-1.13904	-0.155577	0.136587	0.897773	58.9553
685	ENSG00000238352_x_st	ENSG00000238352	-1.13903	-0.176823	0.15524	0.884649	58.9553
890	ENSG00000238684_x_st	ENSG00000238684	-1.13903	-0.176823	0.15524	0.884649	58.9553
911	ENSG00000238703_x_st	ENSG00000238703	-1.13903	-0.176823	0.15524	0.884649	58.9553
2217	MI0003577_st	hsa-mir-570	-1.13889	-0.330726	0.290393	0.795136	58.9553
808	ENSG00000238559_x_st	ENSG00000238559	-1.13886	-0.170257	0.149497	0.888684	58.9553
4906	MIMAT0016909_st	hsa-miR-4279	-1.13676	-0.325451	0.286298	0.798049	58.9553
2148	MI0003161_x_st	hsa-mir-517a	-1.13648	-0.147641	0.12991	0.902726	58.9553
524	ENSG00000212411_x_st	ENSG00000212411	-1.13583	-0.137991	0.121489	0.908784	58.9553
2062	MI0000807_st	hsa-mir-323a	-1.13471	-0.222276	0.195887	0.857212	58.9553
2276	MI0003634_st	hsa-mir-620	-1.13338	-0.171476	0.151296	0.887934	58.9553
2271	MI0003629_st	hsa-mir-616	-1.13312	-0.189963	0.167645	0.876628	58.9553
1562	ENSG00000253092_st	ENSG00000253092	-1.13253	-0.159677	0.140991	0.895226	58.9553
2530	MI0006415_st	hsa-mir-1275	-1.13246	-0.164804	0.145527	0.89205	58.9553
1246	ENSG00000251805_st	ENSG00000251805	-1.13174	-0.16326	0.144256	0.893005	58.9553
4365	MIMAT0004586_st	hsa-miR-15b-3p	-1.13042	-0.157614	0.139429	0.896507	58.9553
2311	MI0003668_x_st	hsa-mir-548d-1	-1.13031	-0.140288	0.124115	0.907338	58.9553
3061	MI0016826_st	hsa-mir-4474	-1.12976	-0.198138	0.17538	0.871675	58.9553
1229	ENSG00000251730_st	ENSG00000251730	-1.12777	-0.260721	0.231183	0.834671	58.9553
2821	MI0015886_st	hsa-mir-4277	-1.12608	-0.139825	0.12417	0.907629	58.9553
4160	MIMAT0003215_st	hsa-miR-552-3p	-1.12563	-0.113025	0.10041	0.924648	58.9553
4245	MIMAT0003303_st	hsa-miR-633	-1.12503	-0.192535	0.171138	0.875067	58.9553
373	ENSG00000202440_x_st	ENSG00000202440	-1.12468	-0.155188	0.137984	0.898015	58.9553
352	ENSG00000202183_st	ENSG00000202183	-1.12401	-0.129805	0.115483	0.913955	58.9553
4306	MIMAT0004487_st	hsa-let-7f-2-3p	-1.12372	-0.191784	0.170669	0.875523	58.9553
5100	MIMAT0018969_st	hsa-miR-548ag	-1.12309	-0.155532	0.138486	0.897801	58.9553
1237	ENSG00000251775_st	ENSG00000251775	-1.12015	-0.230048	0.205372	0.852607	58.9553
5577	MIMAT0021023_st	hsa-miR-5002-5p	-1.12004	-0.175014	0.156257	0.885759	58.9553
1113	ENSG00000239020_st	ENSG00000239020	-1.11981	-0.161612	0.144321	0.894026	58.9553
1364	ENSG00000252274_st	ENSG00000252274	-1.11951	-0.144895	0.129427	0.904445	58.9553
1783	HBII-85-4_x_st	HBII-85-4	-1.11833	-0.138763	0.12408	0.908298	58.9553
1794	hTR_st	hTR	-1.11764	-0.247883	0.221792	0.842131	58.9553
627	ENSG00000222666_st	ENSG00000222666	-1.11738	-0.14841	0.132819	0.902244	58.9553
1337	ENSG00000252170_x_st	ENSG00000252170	-1.11723	-0.166067	0.148641	0.891269	58.9553
6052	MIMAT0027449_st	hsa-miR-6774-3p	-1.11676	-0.164528	0.147326	0.89222	58.9553
1015	ENSG00000238864_st	ENSG00000238864	-1.11613	-0.185227	0.165955	0.879511	58.9553
4486	MIMAT0004916_st	hsa-miR-888-5p	-1.116	-0.131271	0.117627	0.913026	58.9553
2360	MI0003941_st	hsa-mir-761	-1.11543	-0.128312	0.115033	0.914902	58.9553
2532	MI0006417_st	hsa-mir-302e	-1.11515	-0.141747	0.12711	0.906421	58.9553
5879	MIMAT0026476_st	hsa-miR-215-3p	-1.11371	-0.125599	0.112775	0.916624	58.9553
2664	MI0014175_st	hsa-mir-3148	-1.11284	-0.166003	0.149171	0.891308	58.9553
2243	MI0003602_st	hsa-mir-590	-1.11238	-0.143136	0.128675	0.905549	58.9553
5	14qI-2_st	14qI-2	-1.11229	-0.174013	0.156446	0.886374	58.9553
3232	MI0017324_st	hsa-mir-4691	-1.11218	-0.18755	0.168632	0.878096	58.9553
1787	HBII-85-8_x_st	HBII-85-8	-1.11173	-0.388477	0.349434	0.763936	58.9553
642	ENSG00000238305_st	ENSG00000238305	-1.11166	-0.127351	0.114559	0.915511	58.9553
4746	MIMAT0014995_st	hsa-miR-3130-5p	-1.11138	-0.226447	0.203753	0.854737	58.9553
908	ENSG00000238701_st	ENSG00000238701	-1.11128	-0.254154	0.228705	0.838479	58.9553
5303	MIMAT0019730_st	hsa-miR-4661-3p	-1.11116	-0.199523	0.179563	0.870839	58.9553
2191	MI0003205_st	hsa-mir-532	-1.11115	-0.321489	0.28933	0.800244	58.9553
551	ENSG00000212539_st	ENSG00000212539	-1.11066	-0.209196	0.188353	0.865019	58.9553
802	ENSG00000238546_st	ENSG00000238546	-1.11022	-0.233671	0.210473	0.850468	58.9553
5552	MIMAT0019980_st	hsa-miR-4801	-1.10997	-0.231142	0.208241	0.85196	58.9553
3163	MI0017260_st	hsa-mir-4633	-1.10786	-0.265849	0.239967	0.831709	58.9553
3345	MI0017426_st	hsa-mir-4781	-1.10745	-0.144728	0.130686	0.90455	58.9553
3346	MI0017427_st	hsa-mir-4782	-1.10704	-0.124025	0.112033	0.917624	58.9553
2970	MI0016598_st	hsa-mir-3941	-1.10539	-0.190611	0.172438	0.876234	58.9553
6096	MIMAT0027493_st	hsa-miR-6796-3p	-1.10296	-0.444348	0.402869	0.734916	58.9553
5645	MIMAT0022279_st	hsa-miR-5582-5p	-1.10286	-0.153745	0.139406	0.898914	58.9553
5776	MIMAT0022975_st	hsa-miR-3934-3p	-1.10259	-0.168899	0.153184	0.889521	58.9553
2409	MI0005758_st	hsa-mir-936	-1.10248	-0.168025	0.152407	0.89006	58.9553
609	ENSG00000221611_st	ENSG00000221611	-1.10245	-0.166433	0.150967	0.891043	58.9553
1658	gi555853_copy3_st	gi:555853	-1.10243	-0.222231	0.201583	0.857239	58.9553
2010	MI0000732_st	hsa-mir-194-2	-1.10195	-0.233096	0.21153	0.850807	58.9553
6389	MIMAT0031002_st	hsa-miR-8075	-1.10118	-0.554652	0.503691	0.680821	58.9553
4637	MIMAT0005928_st	hsa-miR-548h-5p	-1.10022	-0.204922	0.186255	0.867586	58.9553
6353	MIMAT0030419_st	hsa-miR-7844-5p	-1.1001	-0.19936	0.181219	0.870937	58.9553
1909	MI0000279_st	hsa-mir-196a-2	-1.09885	-0.159172	0.144854	0.895539	58.9553
3993	MIMAT0000714_st	hsa-miR-302b-5p	-1.09851	-0.161466	0.146987	0.894116	58.9553
1371	ENSG00000252291_st	ENSG00000252291	-1.09821	-0.128657	0.117151	0.914683	58.9553
2330	MI0003757_st	hsa-mir-758	-1.09749	-0.169473	0.154419	0.889168	58.9553
3670	MI0022687_st	hsa-mir-6841	-1.09619	-0.120472	0.109901	0.919887	58.9553
805	ENSG00000238556_x_st	ENSG00000238556	-1.09517	-0.15416	0.140764	0.898655	58.9553
1166	ENSG00000239094_x_st	ENSG00000239094	-1.09473	-0.140169	0.12804	0.907413	58.9553
2340	MI0003778_st	hsa-mir-320c-1	-1.09459	-0.264653	0.241783	0.832399	58.9553
1507	ENSG00000252852_st	ENSG00000252852	-1.09394	-0.154682	0.141399	0.898331	58.9553
4396	MIMAT0004658_st	hsa-miR-155-3p	-1.0935	-0.309915	0.283415	0.806689	58.9553
2453	MI0006346_st	hsa-mir-1285-1	-1.0927	-0.189282	0.173224	0.877042	58.9553
4136	MIMAT0002870_st	hsa-miR-499a-5p	-1.09238	-0.161254	0.147617	0.894247	58.9553
5172	MIMAT0019043_st	hsa-miR-2392	-1.09158	-0.304494	0.278949	0.809726	58.9553
3115	MI0016876_st	hsa-mir-4510	-1.09127	-0.159924	0.146548	0.895072	58.9553
4600	MIMAT0005889_st	hsa-miR-548l	-1.09098	-0.148713	0.136311	0.902055	58.9553
3091	MI0016852_st	hsa-mir-4490	-1.08948	-0.291971	0.267991	0.816786	58.9553
1411	ENSG00000252447_st	ENSG00000252447	-1.08913	-0.158241	0.145292	0.896117	58.9553
1737	HBII-52-37_x_st	HBII-52-37	-1.08836	-0.152789	0.140385	0.89951	58.9553
1074	ENSG00000238968_st	ENSG00000238968	-1.08742	-0.141691	0.1303	0.906456	58.9553
1347	ENSG00000252204_st	ENSG00000252204	-1.08692	-0.147425	0.135636	0.90286	58.9553
188	ENSG00000199633_st	ENSG00000199633	-1.08634	-0.187662	0.172746	0.878027	58.9553
4683	MIMAT0007889_st	hsa-miR-1914-5p	-1.08464	-0.20384	0.187932	0.868237	58.9553
3537	MI0022226_st	hsa-mir-6514	-1.08459	-0.245294	0.226163	0.843644	58.9553
1868	MI0000105_st	hsa-mir-29b-1	-1.08397	-0.157	0.144838	0.896888	58.9553
1987	MI0000475_st	hsa-mir-136	-1.08343	-0.190513	0.175842	0.876294	58.9553
1164	ENSG00000239093_x_st	ENSG00000239093	-1.08305	-0.153591	0.141812	0.89901	58.9553
5236	MIMAT0019220_st	hsa-miR-3664-3p	-1.08296	-0.169625	0.156631	0.889074	58.9553
3471	MI0019308_s_st	hsa-mir-5701-1	-1.08281	-0.147192	0.135935	0.903007	58.9553
3481	MI0019593_s_st	hsa-mir-5701-2	-1.08281	-0.147192	0.135935	0.903007	58.9553
5937	MIMAT0026741_st	hsa-miR-1251-3p	-1.08191	-0.146747	0.135636	0.903285	58.9553
2990	MI0016754_st	hsa-mir-4418	-1.08086	-0.173683	0.16069	0.886576	58.9553
383	ENSG00000206603_st	ENSG00000206603	-1.0808	-0.175414	0.162301	0.885513	58.9553
2133	MI0003149_x_st	hsa-mir-520a	-1.08025	-0.161023	0.149061	0.89439	58.9553
1849	MI0000087_st	hsa-mir-29a	-1.08025	-0.170285	0.157635	0.888667	58.9553
2904	MI0016079_st	hsa-mir-3678	-1.08014	-0.128932	0.119366	0.914508	58.9553
4111	MIMAT0002844_st	hsa-miR-518b	-1.07933	-0.387715	0.359218	0.764339	58.9553
4842	MIMAT0016845_st	hsa-miR-4296	-1.07912	-0.163607	0.151611	0.89279	58.9553
2490	MI0006378_x_st	hsa-mir-548f-5	-1.07817	-0.18209	0.168888	0.881425	58.9553
2378	MI0005537_st	hsa-mir-888	-1.07796	-0.153305	0.142218	0.899188	58.9553
472	ENSG00000212165_x_st	ENSG00000212165	-1.07789	-0.143826	0.133433	0.905115	58.9553
4014	MIMAT0000735_st	hsa-miR-380-3p	-1.07739	-0.163981	0.152202	0.892559	58.9553
2302	MI0003659_st	hsa-mir-644a	-1.07658	-0.151139	0.140388	0.900539	58.9553
3106	MI0016867_st	hsa-mir-4504	-1.07503	-0.203945	0.189711	0.868173	58.9553
2307	MI0003664_st	hsa-mir-649	-1.07489	-0.188356	0.175232	0.877605	58.9553
5634	MIMAT0022268_st	hsa-miR-548as-3p	-1.07386	-0.254097	0.23662	0.838512	58.9553
1116	ENSG00000239025_st	ENSG00000239025	-1.07232	-0.166854	0.155601	0.890783	58.9553
832	ENSG00000238581_x_st	ENSG00000238581	-1.07218	-0.393185	0.366717	0.761447	58.9553
1460	ENSG00000252679_x_st	ENSG00000252679	-1.07202	-0.270555	0.252378	0.829001	58.9553
3213	MI0017308_st	hsa-mir-4677	-1.07187	-0.149578	0.139548	0.901514	58.9553
2489	MI0006378_st	hsa-mir-548f-5	-1.07132	-0.211221	0.19716	0.863806	58.9553
2781	MI0015846_st	hsa-mir-4314	-1.07127	-0.212507	0.19837	0.863036	58.9553
4322	MIMAT0004503_st	hsa-miR-29a-5p	-1.07089	-0.184141	0.171951	0.880173	58.9553
15	14qII-10_st	14qII-10	-1.07077	-0.121233	0.11322	0.919402	58.9553
1943	MI0000443_x_st	hsa-mir-124-1	-1.06997	-0.14803	0.13835	0.902482	58.9553
956	ENSG00000238771_x_st	ENSG00000238771	-1.06957	-0.125753	0.117574	0.916526	58.9553
5269	MIMAT0019696_st	hsa-miR-4638-3p	-1.06818	-0.22267	0.208457	0.856978	58.9553
6458	spike_in-control-4_st	spike_in-control-4	-1.06754	-0.137345	0.128655	0.909191	58.9553
1009	ENSG00000238857_st	ENSG00000238857	-1.06744	-0.164105	0.153737	0.892482	58.9553
3458	MI0019295_st	hsa-mir-5690	-1.06714	-0.176597	0.165486	0.884788	58.9553
44	14qII-2_st	14qII-2	-1.06665	-0.211756	0.198524	0.863485	58.9553
2033	MI0000767_x_st	hsa-mir-365a	-1.06659	-0.17783	0.166728	0.884032	58.9553
5002	MIMAT0018117_st	hsa-miR-3689a-5p	-1.06627	-0.559043	0.5243	0.678752	58.9553
5012	MIMAT0018180_st	hsa-miR-3689b-5p	-1.06627	-0.559043	0.5243	0.678752	58.9553
5138	MIMAT0019009_st	hsa-miR-3689e	-1.06627	-0.559043	0.5243	0.678752	58.9553
6416	SNORA11C_st	SNORA11C	-1.06533	-0.122692	0.115168	0.918472	58.9553
3158	MI0016993_st	hsa-mir-3975	-1.06509	-0.172448	0.16191	0.887336	58.9553
2167	MI0003180_s_st	hsa-mir-516a-1	-1.06496	-0.453192	0.425548	0.730425	58.9553
2168	MI0003181_s_st	hsa-mir-516a-2	-1.06496	-0.453192	0.425548	0.730425	58.9553
673	ENSG00000238342_st	ENSG00000238342	-1.06414	-0.174519	0.164	0.886063	58.9553
842	ENSG00000238595_x_st	ENSG00000238595	-1.06404	-0.146035	0.137246	0.903731	58.9553
3745	MI0023613_st	hsa-mir-7153	-1.06363	-0.173878	0.163476	0.886457	58.9553
2649	MI0014161_st	hsa-mir-3138	-1.06362	-0.163216	0.153453	0.893032	58.9553
5324	MIMAT0019751_st	hsa-miR-4670-3p	-1.06217	-0.146559	0.137981	0.903402	58.9553
5335	MIMAT0019762_st	hsa-miR-4678	-1.06195	-0.12414	0.116898	0.917551	58.9553
213	ENSG00000200026_x_st	ENSG00000200026	-1.06187	-0.17498	0.164786	0.88578	58.9553
2755	MI0014253_st	hsa-mir-3202-2	-1.06185	-0.125007	0.117726	0.916999	58.9553
6609	U83B_st	U83B	-1.06162	-0.358061	0.337278	0.780213	58.9553
2046	MI0000782_st	hsa-mir-374a	-1.06105	-0.121887	0.114874	0.918985	58.9553
6216	MIMAT0027613_st	hsa-miR-6856-3p	-1.0609	-0.161697	0.152415	0.893973	58.9553
2876	MI0016049_st	hsa-mir-3649	-1.06086	-0.136981	0.129123	0.909421	58.9553
5576	MIMAT0021022_st	hsa-miR-5001-3p	-1.0597	-0.249759	0.235688	0.841037	58.9553
1664	gi555853_copy9_st	gi:555853	-1.05834	-0.207962	0.196498	0.865759	58.9553
1526	ENSG00000252961_st	ENSG00000252961	-1.05832	-0.135018	0.127577	0.910659	58.9553
5404	MIMAT0019832_st	hsa-miR-4719	-1.05774	-0.144228	0.136355	0.904863	58.9553
1955	MI0000450_x_st	hsa-mir-133a-1	-1.0573	-0.177256	0.167649	0.884384	58.9553
2642	MI0014155_st	hsa-mir-3134	-1.05619	-0.136457	0.129197	0.90975	58.9553
367	ENSG00000202343_st	ENSG00000202343	-1.05564	-0.196804	0.186432	0.872481	58.9553
4514	MIMAT0004959_st	hsa-miR-216b-5p	-1.05543	-0.234399	0.222089	0.850039	58.9553
2514	MI0006399_x_st	hsa-mir-548n	-1.05523	-0.186888	0.177107	0.878498	58.9553
3040	MI0016804_st	hsa-mir-4458	-1.05521	-0.134985	0.127923	0.910679	58.9553
1018	ENSG00000238869_st	ENSG00000238869	-1.05499	-0.125937	0.119372	0.916409	58.9553
2756	MI0014253_x_st	hsa-mir-3202-2	-1.05489	-0.125886	0.119336	0.916441	58.9553
932	ENSG00000238744_st	ENSG00000238744	-1.0543	-0.184742	0.175228	0.879806	58.9553
1431	ENSG00000252543_x_st	ENSG00000252543	-1.05355	-0.146879	0.139413	0.903202	58.9553
2137	MI0003152_x_st	hsa-mir-525	-1.05271	-0.433781	0.412063	0.740319	58.9553
5794	MIMAT0023704_st	hsa-miR-6079	-1.0514	-0.113383	0.107841	0.924418	58.9553
1545	ENSG00000253042_st	ENSG00000253042	-1.05077	-0.150761	0.143478	0.900775	58.9553
1170	ENSG00000239098_x_st	ENSG00000239098	-1.04918	-0.131187	0.125038	0.91308	58.9553
4235	MIMAT0003293_st	hsa-miR-624-5p	-1.04828	-0.114886	0.109595	0.923455	58.9553
1521	ENSG00000252923_st	ENSG00000252923	-1.048	-0.118213	0.112799	0.921328	58.9553
6137	MIMAT0027534_st	hsa-miR-6817-5p	-1.04705	-0.209101	0.199705	0.865076	58.9553
1960	MI0000453_st	hsa-mir-135a-2	-1.04659	-0.168315	0.160822	0.889882	58.9553
1042	ENSG00000238906_x_st	ENSG00000238906	-1.04499	-0.176603	0.169	0.884784	58.9553
5318	MIMAT0019745_st	hsa-miR-4668-5p	-1.04397	-0.554028	0.530694	0.681116	58.9553
4116	MIMAT0002849_st	hsa-miR-524-5p	-1.04327	-0.386927	0.370878	0.764757	58.9553
1918	MI0000289_st	hsa-mir-181a-1	-1.04318	-0.146607	0.140539	0.903373	58.9553
2947	MI0016428_st	hsa-mir-3921	-1.04262	-0.182576	0.175113	0.881128	58.9553
4698	MIMAT0009978_st	hsa-miR-2053	-1.04197	-0.157754	0.1514	0.89642	58.9553
2165	MI0003178_x_st	hsa-mir-519a-1	-1.04148	-0.125778	0.120769	0.91651	58.9553
4090	MIMAT0002823_st	hsa-miR-512-3p	-1.04137	-0.601126	0.577246	0.659239	58.9553
1282	ENSG00000251944_st	ENSG00000251944	-1.04067	-0.158231	0.152047	0.896123	58.9553
6358	MIMAT0030424_st	hsa-miR-7849-3p	-1.03964	-0.155656	0.149721	0.897724	58.9553
5290	MIMAT0019717_st	hsa-miR-4652-3p	-1.0382	-0.162209	0.156241	0.893656	58.9553
580	ENSG00000212626_st	ENSG00000212626	-1.03768	-0.106563	0.102694	0.928798	58.9553
2447	MI0006339_st	hsa-mir-1206	-1.03689	-0.119817	0.115554	0.920304	58.9553
4167	MIMAT0003222_st	hsa-miR-558	-1.03426	-0.16552	0.160036	0.891607	58.9553
2303	MI0003660_st	hsa-mir-645	-1.03424	-0.181334	0.175332	0.881887	58.9553
3725	MI0022742_st	hsa-mir-6895	-1.03383	-0.147581	0.142752	0.902763	58.9553
5908	MIMAT0026618_st	hsa-miR-585-5p	-1.03382	-0.232055	0.224463	0.851421	58.9553
1339	ENSG00000252188_st	ENSG00000252188	-1.03365	-0.292355	0.282837	0.816568	58.9553
4829	MIMAT0015081_st	hsa-miR-548x-3p	-1.03359	-0.680025	0.657927	0.624155	58.9553
2478	MI0006369_st	hsa-mir-1302-8	-1.03346	-0.118098	0.114275	0.921401	58.9553
2139	MI0003153_x_st	hsa-mir-523	-1.03284	-0.198758	0.192438	0.871301	58.9553
1831	MI0000074_st	hsa-mir-19b-1	-1.03243	-0.146558	0.141954	0.903404	58.9553
2466	MI0006356_st	hsa-mir-1294	-1.03226	-0.137288	0.132998	0.909227	58.9553
1040	ENSG00000238902_x_st	ENSG00000238902	-1.03211	-0.167147	0.161947	0.890602	58.9553
4103	MIMAT0002836_st	hsa-miR-526b-3p	-1.0321	-0.160529	0.155535	0.894697	58.9553
3483	MI0020340_st	hsa-mir-1199	-1.03126	-0.152807	0.148175	0.899498	58.9553
4135	MIMAT0002869_st	hsa-miR-519a-3p	-1.03022	-0.283721	0.275398	0.82147	58.9553
3092	MI0016853_st	hsa-mir-4491	-1.02997	-0.1191	0.115635	0.920762	58.9553
453	ENSG00000207419_st	ENSG00000207419	-1.02863	-0.198733	0.193202	0.871315	58.9553
4095	MIMAT0002828_st	hsa-miR-519e-5p	-1.02734	-0.193152	0.188011	0.874693	58.9553
3793	MI0025891_st	hsa-mir-8055	-1.02732	-0.166207	0.161787	0.891182	58.9553
1393	ENSG00000252387_x_st	ENSG00000252387	-1.02651	-0.155864	0.151838	0.897595	58.9553
1305	ENSG00000252049_st	ENSG00000252049	-1.02496	-0.145634	0.142088	0.903982	58.9553
5629	MIMAT0022263_st	hsa-miR-548aq-5p	-1.02345	-0.150245	0.146802	0.901097	58.9553
1517	ENSG00000252917_st	ENSG00000252917	-1.02334	-0.170904	0.167006	0.888286	58.9553
1889	MI0000252_st	hsa-mir-129-1	-1.02168	-0.154289	0.151014	0.898575	58.9553
4442	MIMAT0004772_st	hsa-miR-499a-3p	-1.02145	-0.157885	0.15457	0.896338	58.9553
1203	ENSG00000239155_st	ENSG00000239155	-1.02069	-0.313101	0.306753	0.80491	58.9553
185	ENSG00000199552_x_st	ENSG00000199552	-1.02054	-0.143653	0.140761	0.905224	58.9553
2487	MI0006377_st	hsa-mir-548f-4	-1.02041	-0.15696	0.153821	0.896913	58.9553
390	ENSG00000206761_st	ENSG00000206761	-1.02011	-0.141527	0.138737	0.906559	58.9553
3101	MI0016862_st	hsa-mir-4499	-1.01956	-0.115594	0.113376	0.923003	58.9553
3544	MI0022553_st	hsa-mir-6718	-1.01938	-0.133719	0.131177	0.911479	58.9553
694	ENSG00000238372_x_st	ENSG00000238372	-1.01935	-0.336335	0.329951	0.792051	58.9553
1214	ENSG00000239176_st	ENSG00000239176	-1.01922	-0.12728	0.12488	0.915556	58.9553
700	ENSG00000238387_x_st	ENSG00000238387	-1.01652	-0.175626	0.172773	0.885383	58.9553
709	ENSG00000238400_x_st	ENSG00000238400	-1.01587	-0.177713	0.174937	0.884103	58.9553
2440	MI0006332_st	hsa-mir-1200	-1.01514	-0.119687	0.117901	0.920388	58.9553
696	ENSG00000238376_st	ENSG00000238376	-1.0151	-0.166666	0.164187	0.890899	58.9553
5871	MIMAT0025855_st	hsa-miR-6723-5p	-1.01488	-0.475692	0.468716	0.719122	58.9553
6573	U68_st	U68	-1.01471	-0.394945	0.38922	0.760518	58.9553
2710	MI0014211_st	hsa-mir-3177	-1.01446	-0.135286	0.133357	0.910489	58.9553
2630	MI0014145_st	hsa-mir-3128	-1.01411	-0.1469	0.144856	0.903189	58.9553
4988	MIMAT0018103_st	hsa-miR-3678-3p	-1.01327	-0.137931	0.136124	0.908822	58.9553
1444	ENSG00000252601_s_st	ENSG00000252601	-1.01229	-0.15067	0.14884	0.900832	58.9553
1564	ENSG00000261955_s_st	ENSG00000261955	-1.01229	-0.15067	0.14884	0.900832	58.9553
3327	MI0017415_st	hsa-mir-4773-1	-1.01199	-0.155288	0.153448	0.897953	58.9553
2138	MI0003153_st	hsa-mir-523	-1.01183	-0.197703	0.195391	0.871938	58.9553
6393	MIMAT0031006_st	hsa-miR-8079	-1.01068	-0.159764	0.158077	0.895171	58.9553
2136	MI0003152_st	hsa-mir-525	-1.01045	-0.422743	0.41837	0.746005	58.9553
5271	MIMAT0019698_st	hsa-miR-4639-3p	-1.00959	-0.21252	0.210502	0.863028	58.9553
3701	MI0022718_st	hsa-mir-6871	-1.00949	-0.152302	0.15087	0.899813	58.9553
5891	MIMAT0026555_st	hsa-miR-329-5p	-1.00831	-0.159606	0.158291	0.89527	58.9553
3375	MI0017867_st	hsa-mir-5001	-1.00814	-0.140343	0.13921	0.907303	58.9553
1661	gi555853_copy6_st	gi:555853	-1.0078	-0.203256	0.201682	0.868588	58.9553
2707	MI0014208_st	hsa-mir-3174	-1.00719	-0.163165	0.162	0.893064	58.9553
331	ENSG00000201810_st	ENSG00000201810	-1.00439	-0.145037	0.144403	0.904356	58.9553
4021	MIMAT0000753_st	hsa-miR-342-3p	-1.00361	-0.609858	0.607664	0.655261	58.9553
2534	MI0006419_st	hsa-mir-1277	-1.00287	-0.123528	0.123175	0.91794	58.9553
4473	MIMAT0004812_st	hsa-miR-548d-5p	-1.0018	-0.15249	0.152217	0.899696	58.9553
5959	MIMAT0027356_st	hsa-miR-6727-3p	-1.00156	-0.231663	0.231301	0.851653	58.9553
5727	MIMAT0022719_st	hsa-miR-1285-5p	-1.00049	-0.124132	0.124072	0.917556	58.9553
997	ENSG00000238841_x_st	ENSG00000238841	-1.00048	-0.110841	0.110788	0.926048	58.9553
5624	MIMAT0022256_st	hsa-miR-4524b-3p	-1.00019	-0.163922	0.163891	0.892595	58.9553
70	ACA20_st	ACA20	-1.00007	-0.492953	0.492918	0.710569	58.9553
558	ENSG00000212567_st	ENSG00000212567	-0.998464	-0.18042	0.180698	0.882446	58.9553
6180	MIMAT0027577_st	hsa-miR-6837-3p	-0.997541	-0.135772	0.136107	0.910183	58.9553
5463	MIMAT0019891_st	hsa-miR-4753-3p	-0.994951	-0.138983	0.139688	0.908159	58.9553
1893	MI0000255_st	hsa-mir-30d	-0.994454	-0.11176	0.112384	0.925458	58.9553
5205	MIMAT0019076_st	hsa-miR-548am-3p	-0.9942	-0.112475	0.113131	0.925	58.9553
5533	MIMAT0019961_st	hsa-miR-4790-5p	-0.994175	-0.131733	0.132505	0.912734	58.9553
1436	ENSG00000252565_st	ENSG00000252565	-0.993963	-0.119052	0.119775	0.920792	58.9553
2481	MI0006373_st	hsa-mir-1243	-0.993898	-0.177432	0.178521	0.884276	58.9553
54	14qII-8_x_st	14qII-8	-0.993711	-0.140586	0.141475	0.907151	58.9553
1942	MI0000443_st	hsa-mir-124-1	-0.993708	-0.157338	0.158334	0.896678	58.9553
4326	MIMAT0004507_st	hsa-miR-92a-1-5p	-0.993643	-0.256454	0.258095	0.837143	58.9553
5260	MIMAT0019363_st	hsa-miR-3978	-0.993118	-0.169894	0.171071	0.888908	58.9553
2446	MI0006338_st	hsa-mir-1205	-0.993023	-0.129727	0.130639	0.914004	58.9553
2007	MI0000681_st	hsa-mir-155	-0.993022	-0.223074	0.224642	0.856738	58.9553
5717	MIMAT0022706_st	hsa-miR-561-5p	-0.992951	-0.155867	0.156974	0.897593	58.9553
4594	MIMAT0005882_st	hsa-miR-548k	-0.992554	-0.145472	0.146564	0.904083	58.9553
1542	ENSG00000253036_st	ENSG00000253036	-0.992281	-0.172408	0.173749	0.88736	58.9553
517	ENSG00000212378_x_st	ENSG00000212378	-0.991964	-0.158326	0.159608	0.896064	58.9553
509	ENSG00000212347_x_st	ENSG00000212347	-0.990461	-0.156852	0.158363	0.89698	58.9553
1645	ENSG00000268513_x_st	ENSG00000268513	-0.990461	-0.156852	0.158363	0.89698	58.9553
3682	MI0022699_st	hsa-mir-6853	-0.990135	-0.135344	0.136693	0.910453	58.9553
4480	MIMAT0004907_st	hsa-miR-892a	-0.988926	-0.139112	0.14067	0.908078	58.9553
559	ENSG00000212579_x_st	ENSG00000212579	-0.988476	-0.173091	0.175109	0.886941	58.9553
3207	MI0017302_st	hsa-mir-4671	-0.988391	-0.129376	0.130895	0.914227	58.9553
5259	MIMAT0019362_st	hsa-miR-3977	-0.986929	-0.132284	0.134036	0.912386	58.9553
4663	MIMAT0006765_st	hsa-miR-1825	-0.986405	-0.482579	0.48923	0.715697	58.9553
1236	ENSG00000251769_st	ENSG00000251769	-0.985971	-0.142338	0.144363	0.90605	58.9553
856	ENSG00000238620_x_st	ENSG00000238620	-0.985036	-0.157074	0.159461	0.896842	58.9553
1950	MI0000447_st	hsa-mir-128-1	-0.984792	-0.124599	0.126524	0.917259	58.9553
807	ENSG00000238557_x_st	ENSG00000238557	-0.984462	-0.136468	0.138622	0.909744	58.9553
703	ENSG00000238389_st	ENSG00000238389	-0.984205	-0.126196	0.128221	0.916244	58.9553
912	ENSG00000238707_st	ENSG00000238707	-0.984065	-0.150372	0.152807	0.901018	58.9553
2464	MI0006354_x_st	hsa-mir-548k	-0.983846	-0.145548	0.147938	0.904036	58.9553
5376	MIMAT0019804_st	hsa-miR-4704-3p	-0.983546	-0.163578	0.166315	0.892808	58.9553
361	ENSG00000202269_st	ENSG00000202269	-0.983442	-0.119403	0.121413	0.920568	58.9553
1552	ENSG00000253060_st	ENSG00000253060	-0.98334	-0.156151	0.158797	0.897416	58.9553
5497	MIMAT0019925_st	hsa-miR-4771	-0.983217	-0.149391	0.151941	0.901631	58.9553
307	ENSG00000201500_st	ENSG00000201500	-0.983177	-0.153804	0.156436	0.898877	58.9553
813	ENSG00000238565_st	ENSG00000238565	-0.982827	-0.138864	0.141291	0.908234	58.9553
2684	MI0014189_s_st	hsa-mir-3160-1	-0.981952	-0.163578	0.166585	0.892808	58.9553
2687	MI0014190_s_st	hsa-mir-3160-2	-0.981952	-0.163578	0.166585	0.892808	58.9553
337	ENSG00000201847_st	ENSG00000201847	-0.981252	-0.135152	0.137734	0.910574	58.9553
3681	MI0022698_st	hsa-mir-6852	-0.980633	-0.134443	0.137098	0.911022	58.9553
5267	MIMAT0019694_st	hsa-miR-4637	-0.980445	-0.130932	0.133544	0.913241	58.9553
915	ENSG00000238714_st	ENSG00000238714	-0.980072	-0.146244	0.149217	0.9036	58.9553
3545	MI0022554_st	hsa-mir-6719	-0.979928	-0.12228	0.124785	0.918735	58.9553
3663	MI0022680_st	hsa-mir-6835	-0.979326	-0.136215	0.139091	0.909903	58.9553
1135	ENSG00000239052_x_st	ENSG00000239052	-0.979278	-0.145543	0.148622	0.904039	58.9553
228	ENSG00000200235_x_st	ENSG00000200235	-0.978555	-0.147403	0.150633	0.902874	58.9553
4005	MIMAT0000726_st	hsa-miR-373-3p	-0.977975	-0.165008	0.168724	0.891924	58.9553
1800	mgU12-22-U4-8_x_st	mgU12-22-U4-8	-0.977399	-0.245344	0.251017	0.843615	58.9553
2552	MI0006435_st	hsa-mir-1255b-1	-0.976393	-0.202889	0.207794	0.868809	58.9553
1539	ENSG00000253014_x_st	ENSG00000253014	-0.975331	-0.303331	0.311003	0.810379	58.9553
2575	MI0008192_x_st	hsa-mir-320d-2	-0.975307	-0.293913	0.301354	0.815687	58.9553
5142	MIMAT0019013_st	hsa-miR-548ak	-0.974876	-0.144627	0.148354	0.904613	58.9553
5001	MIMAT0018116_st	hsa-miR-3688-3p	-0.974102	-0.131727	0.135229	0.912738	58.9553
16	14qII-11_st	14qII-11	-0.973416	-0.157452	0.161752	0.896607	58.9553
5694	MIMAT0022492_st	hsa-miR-5699-3p	-0.971784	-0.117656	0.121072	0.921684	58.9553
6083	MIMAT0027480_st	hsa-miR-6790-5p	-0.971753	-0.406648	0.418469	0.754374	58.9553
6561	U58C_x_st	U58C	-0.971082	-0.364748	0.37561	0.776605	58.9553
3410	MI0018176_st	hsa-mir-5197	-0.970694	-0.14469	0.149058	0.904574	58.9553
4495	MIMAT0004925_st	hsa-miR-876-3p	-0.970662	-0.125873	0.129678	0.916449	58.9553
6525	U3_s_st	U3	-0.969662	-0.252211	0.260102	0.839609	58.9553
1481	ENSG00000252762_st	ENSG00000252762	-0.96934	-0.236828	0.244319	0.848609	58.9553
5734	MIMAT0022726_st	hsa-miR-1306-5p	-0.969305	-0.210711	0.217384	0.864111	58.9553
1489	ENSG00000252790_st	ENSG00000252790	-0.967647	-0.106021	0.109566	0.929147	58.9553
5555	MIMAT0019983_st	hsa-miR-4803	-0.966977	-0.147235	0.152263	0.90298	58.9553
3009	MI0016774_st	hsa-mir-4434	-0.96671	-0.115857	0.119847	0.922834	58.9553
4257	MIMAT0003315_st	hsa-miR-645	-0.966531	-0.136026	0.140736	0.910023	58.9553
471	ENSG00000212165_st	ENSG00000212165	-0.966158	-0.115041	0.119071	0.923356	58.9553
5470	MIMAT0019898_st	hsa-miR-499b-3p	-0.965858	-0.151016	0.156354	0.900616	58.9553
1242	ENSG00000251796_s_st	ENSG00000251796	-0.965817	-0.112479	0.11646	0.924997	58.9553
1275	ENSG00000251925_s_st	ENSG00000251925	-0.965817	-0.112479	0.11646	0.924997	58.9553
5917	MIMAT0026627_st	hsa-miR-656-5p	-0.965637	-0.136574	0.141434	0.909677	58.9553
3511	MI0021273_st	hsa-mir-378j	-0.965439	-0.181275	0.187764	0.881923	58.9553
6198	MIMAT0027595_st	hsa-miR-6847-3p	-0.965332	-0.167575	0.173593	0.890338	58.9553
1110	ENSG00000239017_s_st	ENSG00000239017	-0.964182	-0.139155	0.144324	0.908051	58.9553
1639	ENSG00000268073_s_st	ENSG00000268073	-0.964182	-0.139155	0.144324	0.908051	58.9553
853	ENSG00000238615_st	ENSG00000238615	-0.964075	-0.10954	0.113622	0.926883	58.9553
5804	MIMAT0023714_st	hsa-miR-6089	-0.96403	-0.212013	0.219923	0.863332	58.9553
1327	ENSG00000252136_st	ENSG00000252136	-0.96345	-0.137283	0.142491	0.90923	58.9553
1394	ENSG00000252388_st	ENSG00000252388	-0.963343	-0.131513	0.136517	0.912874	58.9553
5363	MIMAT0019790_st	hsa-miR-4696	-0.962864	-0.140074	0.145477	0.907472	58.9553
3629	MI0022646_st	hsa-mir-6801	-0.961762	-0.172276	0.179126	0.887441	58.9553
2894	MI0016068_st	hsa-mir-3667	-0.960335	-0.181236	0.188722	0.881947	58.9553
4202	MIMAT0003259_st	hsa-miR-591	-0.960295	-0.124488	0.129635	0.91733	58.9553
4646	MIMAT0005937_st	hsa-miR-1279	-0.960088	-0.191045	0.198987	0.875971	58.9553
1418	ENSG00000252476_st	ENSG00000252476	-0.959235	-0.149701	0.156063	0.901437	58.9553
1432	ENSG00000252550_st	ENSG00000252550	-0.958991	-0.129587	0.135128	0.914093	58.9553
2551	MI0006434_st	hsa-mir-1252	-0.956971	-0.1201	0.1255	0.920124	58.9553
255	ENSG00000200706_st	ENSG00000200706	-0.95674	-0.114162	0.119324	0.923919	58.9553
1076	ENSG00000238970_st	ENSG00000238970	-0.956245	-0.170846	0.178664	0.888321	58.9553
210	ENSG00000199959_x_st	ENSG00000199959	-0.955854	-0.15492	0.162075	0.898182	58.9553
5860	MIMAT0025844_st	hsa-miR-6716-5p	-0.955334	-0.30642	0.320746	0.808646	58.9553
4197	MIMAT0003254_st	hsa-miR-548b-3p	-0.953098	-0.163041	0.171064	0.893141	58.9553
4802	MIMAT0015052_st	hsa-miR-3175	-0.952238	-0.400451	0.420536	0.757622	58.9553
1003	ENSG00000238852_st	ENSG00000238852	-0.952229	-0.230659	0.242231	0.852245	58.9553
127	ACA51_x_st	ACA51	-0.952206	-0.281852	0.295998	0.822535	58.9553
1340	ENSG00000252189_st	ENSG00000252189	-0.95091	-0.116838	0.12287	0.922207	58.9553
3215	MI0017310_s_st	hsa-mir-4679-1	-0.950727	-0.172966	0.18193	0.887017	58.9553
3218	MI0017311_s_st	hsa-mir-4679-2	-0.950727	-0.172966	0.18193	0.887017	58.9553
3780	MI0025747_st	hsa-mir-548ba	-0.950402	-0.137581	0.14476	0.909042	58.9553
2570	MI0007262_st	hsa-mir-103b-2	-0.950199	-0.147906	0.155657	0.90256	58.9553
363	ENSG00000202275_st	ENSG00000202275	-0.950035	-0.118577	0.124813	0.921096	58.9553
823	ENSG00000238570_x_st	ENSG00000238570	-0.950023	-0.132416	0.139381	0.912303	58.9553
917	ENSG00000238715_x_st	ENSG00000238715	-0.949035	-0.123706	0.13035	0.917827	58.9553
4289	MIMAT0003882_st	hsa-miR-767-5p	-0.948563	-0.738171	0.778199	0.599499	58.9553
5567	MIMAT0020956_st	hsa-miR-4433-5p	-0.947681	-0.241953	0.255311	0.8456	58.9553
1459	ENSG00000252677_st	ENSG00000252677	-0.947094	-0.122277	0.129107	0.918737	58.9553
5882	MIMAT0026479_st	hsa-miR-152-5p	-0.946938	-0.125531	0.132565	0.916667	58.9553
1785	HBII-85-6_x_st	HBII-85-6	-0.945801	-0.492258	0.520467	0.710912	58.9553
5177	MIMAT0019048_st	hsa-miR-4511	-0.945017	-0.157051	0.166189	0.896856	58.9553
2531	MI0006416_st	hsa-mir-1276	-0.944579	-0.150526	0.159358	0.900922	58.9553
5610	MIMAT0021119_st	hsa-miR-5188	-0.943655	-0.153927	0.163118	0.898801	58.9553
1156	ENSG00000239080_x_st	ENSG00000239080	-0.942408	-0.589048	0.625046	0.664781	58.9553
4821	MIMAT0015072_st	hsa-miR-320e	-0.942148	-0.397168	0.421556	0.759347	58.9553
5593	MIMAT0021041_st	hsa-miR-5009-5p	-0.939527	-0.113067	0.120345	0.92462	58.9553
2529	MI0006414_st	hsa-mir-548h-4	-0.937468	-0.15214	0.162289	0.899914	58.9553
1065	ENSG00000238947_st	ENSG00000238947	-0.936489	-0.137522	0.146848	0.909079	58.9553
3160	MI0016995_st	hsa-mir-3977	-0.936206	-0.117129	0.12511	0.922021	58.9553
4047	MIMAT0001536_st	hsa-miR-429	-0.935632	-0.166213	0.177648	0.891179	58.9553
5967	MIMAT0027364_st	hsa-miR-6731-3p	-0.935554	-0.210363	0.224854	0.86432	58.9553
5331	MIMAT0019758_st	hsa-miR-4676-5p	-0.935438	-0.171402	0.183232	0.887979	58.9553
967	ENSG00000238796_x_st	ENSG00000238796	-0.933566	-0.186694	0.19998	0.878617	58.9553
2404	MI0005716_st	hsa-mir-924	-0.933208	-0.203054	0.217587	0.86871	58.9553
4900	MIMAT0016903_st	hsa-miR-4273	-0.933002	-0.122126	0.130895	0.918833	58.9553
5736	MIMAT0022728_st	hsa-miR-513c-3p	-0.932585	-0.119524	0.128165	0.920491	58.9553
2882	MI0016055_s_st	hsa-mir-3655	-0.932456	-0.178924	0.191884	0.883362	58.9553
2420	MI0005769_st	hsa-mir-944	-0.932343	-0.119282	0.127938	0.920645	58.9553
3533	MI0022222_st	hsa-mir-6510	-0.931971	-0.109424	0.117412	0.926958	58.9553
5133	MIMAT0019004_st	hsa-miR-4477a	-0.931886	-0.188144	0.201896	0.877734	58.9553
4118	MIMAT0002851_st	hsa-miR-517-5p	-0.929888	-0.250547	0.269437	0.840578	58.9553
3399	MI0018165_st	hsa-mir-5186	-0.929597	-0.157594	0.169529	0.896519	58.9553
2774	MI0015839_st	hsa-mir-4308	-0.929589	-0.154505	0.166208	0.898441	58.9553
303	ENSG00000201448_x_st	ENSG00000201448	-0.929363	-0.119372	0.128445	0.920588	58.9553
1919	MI0000289_x_st	hsa-mir-181a-1	-0.929277	-0.151189	0.162696	0.900508	58.9553
53	14qII-8_st	14qII-8	-0.928999	-0.109456	0.117821	0.926938	58.9553
2134	MI0003150_x_st	hsa-mir-526b	-0.928651	-0.139999	0.150755	0.90752	58.9553
3560	MI0022577_st	hsa-mir-6732	-0.927316	-0.137539	0.14832	0.909068	58.9553
2565	MI0007258_st	hsa-mir-1537	-0.925863	-0.134131	0.144872	0.911218	58.9553
2704	MI0014206_st	hsa-mir-323b	-0.925355	-0.118615	0.128183	0.921072	58.9553
2701	MI0014202_st	hsa-mir-3171	-0.924531	-0.165924	0.179468	0.891357	58.9553
1309	ENSG00000252058_x_st	ENSG00000252058	-0.924245	-0.206523	0.223451	0.866623	58.9553
2265	MI0003623_st	hsa-mir-610	-0.924113	-0.112485	0.121723	0.924993	58.9553
1912	MI0000283_st	hsa-mir-203a	-0.923395	-0.166898	0.180744	0.890756	58.9553
5773	MIMAT0022966_st	hsa-miR-3617-3p	-0.923209	-0.151191	0.163766	0.900507	58.9553
614	ENSG00000221673_st	ENSG00000221673	-0.923069	-0.1095	0.118626	0.926909	58.9553
1471	ENSG00000252706_st	ENSG00000252706	-0.922308	-0.150004	0.16264	0.901248	58.9553
4204	MIMAT0003261_st	hsa-miR-593-5p	-0.922266	-0.132766	0.143956	0.912081	58.9553
4298	MIMAT0004185_st	hsa-miR-802	-0.920994	-0.134292	0.145812	0.911117	58.9553
6400	MIMAT0031013_st	hsa-miR-8086	-0.920376	-0.128222	0.139315	0.914958	58.9553
3546	MI0022555_st	hsa-mir-6720	-0.919962	-0.117011	0.127191	0.922096	58.9553
6335	MIMAT0028233_st	hsa-miR-7161-3p	-0.919398	-0.120825	0.131418	0.919661	58.9553
3814	MI0025911_st	hsa-mir-8075	-0.918866	-0.241737	0.263082	0.845727	58.9553
2450	MI0006344_st	hsa-mir-548e	-0.917971	-0.147057	0.160198	0.903091	58.9553
2034	MI0000769_st	hsa-mir-365b	-0.917668	-0.14269	0.155492	0.905829	58.9553
1600	ENSG00000265013_x_st	ENSG00000265013	-0.917056	-0.161892	0.176534	0.893852	58.9553
1610	ENSG00000265634_x_st	ENSG00000265634	-0.917056	-0.161892	0.176534	0.893852	58.9553
1612	ENSG00000265663_x_st	ENSG00000265663	-0.917056	-0.161892	0.176534	0.893852	58.9553
1621	ENSG00000265926_x_st	ENSG00000265926	-0.917056	-0.161892	0.176534	0.893852	58.9553
1624	ENSG00000266132_x_st	ENSG00000266132	-0.917056	-0.161892	0.176534	0.893852	58.9553
1630	ENSG00000266672_x_st	ENSG00000266672	-0.917056	-0.161892	0.176534	0.893852	58.9553
1437	ENSG00000252566_st	ENSG00000252566	-0.916719	-0.152878	0.166767	0.899454	58.9553
3035	MI0016799_st	hsa-mir-4453	-0.916649	-0.181325	0.197813	0.881893	58.9553
3086	MI0016848_s_st	hsa-mir-4487	-0.916317	-0.213821	0.233348	0.86225	58.9553
548	ENSG00000212532_x_st	ENSG00000212532	-0.915214	-0.181297	0.198092	0.88191	58.9553
3673	MI0022690_st	hsa-mir-6844	-0.915184	-0.133257	0.145607	0.911771	58.9553
814	ENSG00000238565_x_st	ENSG00000238565	-0.914948	-0.118713	0.129748	0.921009	58.9553
297	ENSG00000201393_st	ENSG00000201393	-0.914434	-0.138237	0.151172	0.908629	58.9553
3480	MI0019412_st	hsa-mir-5739	-0.911849	-0.105108	0.115269	0.929735	58.9553
3199	MI0017294_st	hsa-mir-4664	-0.911814	-0.126638	0.138886	0.915963	58.9553
2699	MI0014200_st	hsa-mir-3169	-0.911709	-0.1427	0.15652	0.905822	58.9553
885	ENSG00000238676_st	ENSG00000238676	-0.911612	-0.137074	0.150365	0.909361	58.9553
3204	MI0017299_st	hsa-mir-219b	-0.911414	-0.166344	0.182512	0.891098	58.9553
1427	ENSG00000252529_st	ENSG00000252529	-0.90967	-0.15007	0.164972	0.901207	58.9553
4884	MIMAT0016887_st	hsa-miR-4325	-0.909143	-0.135887	0.149467	0.91011	58.9553
1456	ENSG00000252668_x_st	ENSG00000252668	-0.908065	-0.105799	0.11651	0.92929	58.9553
397	ENSG00000206849_x_st	ENSG00000206849	-0.907763	-0.163735	0.180372	0.892711	58.9553
2488	MI0006377_x_st	hsa-mir-548f-4	-0.907612	-0.130394	0.143667	0.913582	58.9553
5038	MIMAT0018206_st	hsa-miR-3929	-0.907122	-0.129957	0.143263	0.913859	58.9553
362	ENSG00000202269_x_st	ENSG00000202269	-0.907089	-0.10944	0.120649	0.926948	58.9553
1734	HBII-52-35_x_st	HBII-52-35	-0.904733	-0.125308	0.138503	0.916808	58.9553
2783	MI0015848_st	hsa-mir-4319	-0.904517	-0.125743	0.139017	0.916532	58.9553
5863	MIMAT0025847_st	hsa-miR-6511b-5p	-0.904436	-0.483822	0.534944	0.71508	58.9553
5644	MIMAT0022278_st	hsa-miR-548at-3p	-0.903759	-0.156435	0.173094	0.897239	58.9553
3749	MI0023617_st	hsa-mir-7157	-0.903178	-0.116897	0.129429	0.922169	58.9553
6132	MIMAT0027529_st	hsa-miR-6814-3p	-0.902307	-0.180552	0.200101	0.882365	58.9553
4436	MIMAT0004764_st	hsa-miR-490-5p	-0.901773	-0.134839	0.149526	0.910772	58.9553
3142	MI0016902_st	hsa-mir-378i	-0.901466	-0.141914	0.157426	0.906316	58.9553
3487	MI0020348_st	hsa-mir-6071	-0.900152	-0.125076	0.13895	0.916956	58.9553
399	ENSG00000206878_st	ENSG00000206878	-0.899676	-0.153549	0.170671	0.899036	58.9553
4275	MIMAT0003333_st	hsa-miR-549a	-0.898913	-0.124642	0.138658	0.917232	58.9553
5596	MIMAT0021044_st	hsa-miR-5010-3p	-0.898675	-0.161678	0.179907	0.893985	58.9553
6251	MIMAT0027648_st	hsa-miR-6874-5p	-0.897816	-0.128059	0.142633	0.915062	58.9553
1896	MI0000262_x_st	hsa-mir-147a	-0.897117	-0.126846	0.141393	0.915832	58.9553
6472	U108_x_st	U108	-0.897056	-0.191537	0.213518	0.875672	58.9553
5802	MIMAT0023712_st	hsa-miR-6087	-0.896672	-0.19395	0.216299	0.874209	58.9553
3433	MI0019144_st	hsa-mir-5587	-0.896254	-0.130906	0.146059	0.913258	58.9553
1148	ENSG00000239066_x_st	ENSG00000239066	-0.895725	-0.121865	0.136052	0.918999	58.9553
5831	MIMAT0025462_st	hsa-miR-6503-5p	-0.895082	-0.211218	0.235976	0.863808	58.9553
4749	MIMAT0014998_st	hsa-miR-3133	-0.894921	-0.132624	0.148196	0.912171	58.9553
2353	MI0003840_st	hsa-mir-378d-2	-0.894467	-0.125445	0.140246	0.916721	58.9553
6623	U93_st	U93	-0.894396	-0.270033	0.301917	0.8293	58.9553
4485	MIMAT0004913_st	hsa-miR-891b	-0.894303	-0.135536	0.151554	0.910332	58.9553
3964	MIMAT0000455_st	hsa-miR-185-5p	-0.893302	-0.315018	0.352644	0.803841	58.9553
6013	MIMAT0027410_st	hsa-miR-6755-5p	-0.891557	-0.136386	0.152976	0.909795	58.9553
6414	MIMAT0031181_st	hsa-miR-7978	-0.890967	-0.14418	0.161824	0.904894	58.9553
955	ENSG00000238770_x_st	ENSG00000238770	-0.890102	-0.194351	0.218347	0.873966	58.9553
5109	MIMAT0018979_st	hsa-miR-4457	-0.889853	-0.126147	0.141761	0.916276	58.9553
937	ENSG00000238747_x_st	ENSG00000238747	-0.88915	-0.129166	0.145269	0.91436	58.9553
1122	ENSG00000239034_st	ENSG00000239034	-0.888721	-0.135992	0.15302	0.910044	58.9553
2289	MI0003647_st	hsa-mir-632	-0.888692	-0.134211	0.151021	0.911168	58.9553
2321	MI0003677_st	hsa-mir-655	-0.888304	-0.120093	0.135193	0.920129	58.9553
1474	ENSG00000252722_st	ENSG00000252722	-0.887878	-0.262484	0.295631	0.833651	58.9553
2123	MI0003140_s_st	hsa-mir-512-1	-0.887181	-0.187137	0.210934	0.878347	58.9553
2124	MI0003141_s_st	hsa-mir-512-2	-0.887181	-0.187137	0.210934	0.878347	58.9553
1188	ENSG00000239135_st	ENSG00000239135	-0.886995	-0.151143	0.170399	0.900537	58.9553
989	ENSG00000238824_st	ENSG00000238824	-0.886938	-0.162839	0.183597	0.893266	58.9553
5516	MIMAT0019944_st	hsa-miR-4782-5p	-0.886516	-0.122992	0.138736	0.918281	58.9553
2797	MI0015862_st	hsa-mir-4254	-0.885721	-0.121125	0.136753	0.91947	58.9553
5646	MIMAT0022280_st	hsa-miR-5582-3p	-0.885294	-0.132106	0.149223	0.912499	58.9553
6282	MIMAT0027679_st	hsa-miR-6889-3p	-0.884852	-0.149588	0.169055	0.901508	58.9553
5899	MIMAT0026609_st	hsa-miR-520f-5p	-0.884665	-0.184925	0.209033	0.879695	58.9553
2111	MI0003129_st	hsa-mir-146b	-0.883772	-0.138917	0.157187	0.908201	58.9553
3206	MI0017301_st	hsa-mir-4670	-0.883525	-0.111695	0.12642	0.9255	58.9553
544	ENSG00000212517_x_st	ENSG00000212517	-0.883494	-0.210053	0.237752	0.864506	58.9553
272	ENSG00000201009_st	ENSG00000201009	-0.883143	-0.0942163	0.106683	0.936781	58.9553
2668	MI0014178_st	hsa-mir-3151	-0.882689	-0.171352	0.194125	0.88801	58.9553
827	ENSG00000238575_st	ENSG00000238575	-0.881958	-0.15148	0.171754	0.900326	58.9553
4128	MIMAT0002861_st	hsa-miR-518e-3p	-0.881678	-0.344055	0.390227	0.787824	58.9553
638	ENSG00000238297_st	ENSG00000238297	-0.880529	-0.124117	0.140958	0.917565	58.9553
3750	MI0023618_st	hsa-mir-7158	-0.880445	-0.0964762	0.109577	0.935315	58.9553
178	ENSG00000199411_s_st	ENSG00000199411	-0.880242	-0.331492	0.376592	0.794714	58.9553
1155	ENSG00000239080_st	ENSG00000239080	-0.879981	-0.566411	0.643663	0.675295	58.9553
4379	MIMAT0004600_st	hsa-miR-144-5p	-0.879343	-0.261877	0.297809	0.834002	58.9553
2098	MI0002466_st	hsa-mir-376b	-0.878304	-0.120589	0.137298	0.919812	58.9553
2317	MI0003673_x_st	hsa-mir-449b	-0.878185	-0.111553	0.127026	0.925591	58.9553
608	ENSG00000221498_st	ENSG00000221498	-0.877831	-0.131435	0.149728	0.912923	58.9553
3070	MI0016833_st	hsa-mir-548x-2	-0.87664	-0.108828	0.124142	0.927341	58.9553
5609	MIMAT0021118_st	hsa-miR-5187-3p	-0.874705	-0.117451	0.134275	0.921815	58.9553
5693	MIMAT0022491_st	hsa-miR-5698	1.41324	0.430157	0.304376	1.34738	62.9152
6196	MIMAT0027593_st	hsa-miR-6846-3p	1.41278	0.30164	0.213508	1.23254	62.9152
49	14qII-4_st	14qII-4	1.41229	0.226842	0.16062	1.17027	62.9152
4557	MIMAT0005788_st	hsa-miR-513b-5p	1.41084	1.16973	0.829103	2.2497	62.9152
4086	MIMAT0002819_st	hsa-miR-193b-3p	1.41015	0.990227	0.702214	1.9865	62.9152
5715	MIMAT0022702_st	hsa-miR-514a-5p	1.40999	1.04795	0.743237	2.0676	62.9152
4061	MIMAT0001639_st	hsa-miR-409-3p	1.40942	0.728329	0.516757	1.65672	62.9152
3955	MIMAT0000446_st	hsa-miR-127-3p	1.4082	0.970387	0.689098	1.95937	62.9152
3174	MI0017271_st	hsa-mir-4644	1.40818	0.2273	0.161414	1.17064	62.9152
3689	MI0022706_st	hsa-mir-6769b	1.40441	0.26977	0.192087	1.20562	62.9152
4512	MIMAT0004957_st	hsa-miR-760	1.39746	0.411762	0.29465	1.33031	62.9152
12	14qI-8_st	14qI-8	1.3953	0.338779	0.2428	1.26469	62.9152
4320	MIMAT0004501_st	hsa-miR-27a-5p	1.39511	0.619103	0.443766	1.53592	62.9152
4225	MIMAT0003283_st	hsa-miR-615-3p	1.39502	0.561102	0.402217	1.4754	62.9152
3885	MIMAT0000232_st	hsa-miR-199a-3p	1.39311	0.996144	0.715049	1.99466	62.9152
4354	MIMAT0004563_st	hsa-miR-199b-3p	1.39311	0.996144	0.715049	1.99466	62.9152
5113	MIMAT0018983_st	hsa-miR-4461	1.39103	0.531525	0.382109	1.44546	62.9152
5613	MIMAT0021122_st	hsa-miR-5191	1.39044	0.292008	0.210012	1.22434	62.9152
3983	MIMAT0000688_st	hsa-miR-301a-3p	1.39016	0.584566	0.420503	1.49959	62.9152
4933	MIMAT0017987_st	hsa-miR-3610	1.39001	0.409846	0.294851	1.32854	62.9152
4748	MIMAT0014997_st	hsa-miR-3132	1.3889	0.293272	0.211155	1.22542	62.9152
5992	MIMAT0027389_st	hsa-miR-6744-5p	1.38889	0.290009	0.208805	1.22265	62.9152
3734	MI0022965_st	hsa-mir-7114	1.38838	0.392503	0.282705	1.31267	62.9152
124	ACA49_st	ACA49	1.38654	0.336309	0.242553	1.26252	62.9152
5407	MIMAT0019835_st	hsa-miR-4721	1.3845	0.741086	0.535273	1.67143	62.9152
5948	MIMAT0027032_st	hsa-miR-500b-3p	1.38352	0.470333	0.339954	1.38543	62.9152
105	ACA39_st	ACA39	1.37902	0.197488	0.143209	1.1467	62.9152
3065	MI0016829_x_st	hsa-mir-4477a	1.37781	0.201709	0.146398	1.15006	62.9152
3929	MIMAT0000420_st	hsa-miR-30b-5p	1.37655	0.9653	0.701246	1.95247	62.9152
5249	MIMAT0019233_st	hsa-miR-4446-5p	1.37603	0.215199	0.156392	1.16086	62.9152
2429	MI0006311_st	hsa-mir-1225	1.37601	0.309249	0.224743	1.23906	62.9152
3961	MIMAT0000452_st	hsa-miR-154-5p	1.37589	0.566082	0.411429	1.4805	62.9152
6006	MIMAT0027403_st	hsa-miR-6751-3p	1.37588	0.176771	0.128478	1.13035	62.9152
5938	MIMAT0026742_st	hsa-miR-1266-3p	1.37493	0.208579	0.151701	1.15555	62.9152
4735	MIMAT0014983_st	hsa-miR-3121-3p	1.37422	0.424429	0.30885	1.34204	62.9152
5283	MIMAT0019710_st	hsa-miR-4648	1.37364	0.304365	0.221575	1.23487	62.9152
6311	MIMAT0028125_st	hsa-miR-7114-5p	1.37253	0.466084	0.33958	1.38136	62.9152
5585	MIMAT0021033_st	hsa-miR-5006-5p	1.37157	0.437688	0.319115	1.35443	62.9152
5956	MIMAT0027353_st	hsa-miR-6726-5p	1.37145	0.618948	0.45131	1.53575	62.9152
4083	MIMAT0002816_st	hsa-miR-494-3p	1.36757	0.796575	0.582477	1.73697	62.9152
3699	MI0022716_st	hsa-mir-6869	1.36729	0.429777	0.314328	1.34703	62.9152
5602	MIMAT0021082_st	hsa-miR-5090	1.36626	0.484828	0.354858	1.39942	62.9152
5179	MIMAT0019050_st	hsa-miR-4513	1.36576	0.365684	0.26775	1.28849	62.9152
1853	MI0000089_st	hsa-mir-31	1.36574	0.318811	0.233435	1.2473	62.9152
3853	MIMAT0000078_st	hsa-miR-23a-3p	1.36413	0.924286	0.677563	1.89774	62.9152
4593	MIMAT0005881_st	hsa-miR-1291	1.36314	0.442171	0.324377	1.35865	62.9152
3904	MIMAT0000263_st	hsa-miR-199b-5p	1.36002	0.957303	0.703889	1.94168	62.9152
1792	HBII-99B_st	HBII-99B	1.35907	0.442485	0.32558	1.35894	62.9152
6054	MIMAT0027451_st	hsa-miR-6775-3p	1.35579	0.409859	0.302302	1.32856	62.9152
5729	MIMAT0022721_st	hsa-miR-1247-3p	1.35453	0.699268	0.516244	1.62368	62.9152
6578	U70D_st	U70D	1.35357	0.366961	0.271105	1.28963	62.9152
2094	MI0001733_st	hsa-mir-452	-0.874439	-0.183429	0.209768	0.880607	62.9152
2718	MI0014222_st	hsa-mir-548w	-0.874389	-0.169593	0.193956	0.889093	62.9152
6325	MIMAT0028223_st	hsa-miR-7156-3p	-0.873958	-0.153341	0.175456	0.899165	62.9152
1536	ENSG00000253009_s_st	ENSG00000253009	-0.873726	-0.154925	0.177315	0.898179	62.9152
1638	ENSG00000268063_s_st	ENSG00000268063	-0.873726	-0.154925	0.177315	0.898179	62.9152
1165	ENSG00000239094_st	ENSG00000239094	-0.873133	-0.111235	0.127397	0.925795	62.9152
1997	MI0000486_st	hsa-mir-190a	-0.872597	-0.118135	0.135383	0.921378	62.9152
1679	HBII-142_st	HBII-142	-0.87182	-0.220892	0.253369	0.858035	62.9152
5319	MIMAT0019746_st	hsa-miR-4668-3p	-0.871275	-0.122407	0.140492	0.918654	62.9152
326	ENSG00000201791_st	ENSG00000201791	-0.871166	-0.102566	0.117734	0.931375	62.9152
4089	MIMAT0002822_st	hsa-miR-512-5p	-0.870039	-0.302971	0.348226	0.810582	62.9152
5030	MIMAT0018198_st	hsa-miR-3923	-0.869633	-0.14146	0.162666	0.906601	62.9152
2237	MI0003596_st	hsa-mir-548b	-0.869591	-0.0975294	0.112155	0.934632	62.9152
4274	MIMAT0003332_st	hsa-miR-656-3p	-0.86945	-0.151295	0.174012	0.900442	62.9152
274	ENSG00000201025_st	ENSG00000201025	-0.869208	-0.120292	0.138393	0.920001	62.9152
4102	MIMAT0002835_st	hsa-miR-526b-5p	-0.868843	-0.512939	0.59037	0.700793	62.9152
3276	MI0017367_st	hsa-mir-4730	-0.868749	-0.12409	0.142838	0.917582	62.9152
4857	MIMAT0016860_st	hsa-miR-4307	-0.868711	-0.109271	0.125786	0.927056	62.9152
854	ENSG00000238618_x_st	ENSG00000238618	-0.868243	-0.11651	0.13419	0.922417	62.9152
5380	MIMAT0019808_st	hsa-miR-4707-3p	-0.866861	-0.177849	0.205164	0.88402	62.9152
5071	MIMAT0018939_st	hsa-miR-4424	-0.865941	-0.123941	0.143129	0.917677	62.9152
5019	MIMAT0018187_st	hsa-miR-3913-5p	-0.865906	-0.116628	0.134689	0.922341	62.9152
737	ENSG00000238451_x_st	ENSG00000238451	-0.865902	-0.163642	0.188984	0.892768	62.9152
931	ENSG00000238740_x_st	ENSG00000238740	-0.865902	-0.163642	0.188984	0.892768	62.9152
1567	ENSG00000262205_x_st	ENSG00000262205	-0.865902	-0.163642	0.188984	0.892768	62.9152
1594	ENSG00000264351_x_st	ENSG00000264351	-0.865902	-0.163642	0.188984	0.892768	62.9152
2605	MI0014127_st	hsa-mir-3115	-0.864887	-0.116084	0.134218	0.922689	62.9152
1506	ENSG00000252849_st	ENSG00000252849	-0.8646	-0.126311	0.146092	0.916171	62.9152
872	ENSG00000238652_st	ENSG00000238652	-0.864146	-0.108737	0.125832	0.927399	62.9152
5270	MIMAT0019697_st	hsa-miR-4639-5p	-0.863887	-0.106911	0.123756	0.928574	62.9152
5909	MIMAT0026619_st	hsa-miR-597-3p	-0.863735	-0.0908091	0.105135	0.938996	62.9152
5665	MIMAT0022299_st	hsa-miR-5590-5p	-0.863372	-0.135388	0.156813	0.910425	62.9152
2637	MI0014148_x_st	hsa-mir-3130-2	-0.86325	-0.113694	0.131704	0.924219	62.9152
1386	ENSG00000252354_st	ENSG00000252354	-0.86325	-0.142782	0.165401	0.905771	62.9152
5572	MIMAT0021018_st	hsa-miR-4999-3p	-0.862696	-0.142143	0.164766	0.906172	62.9152
3562	MI0022579_st	hsa-mir-6734	-0.86218	-0.132369	0.153528	0.912332	62.9152
2093	MI0001729_st	hsa-mir-451a	-0.861599	-0.10966	0.127275	0.926806	62.9152
2537	MI0006421_x_st	hsa-mir-548i-1	-0.861491	-0.137524	0.159635	0.909078	62.9152
6104	MIMAT0027501_st	hsa-miR-6800-3p	-0.861266	-0.486698	0.565096	0.713657	62.9152
5594	MIMAT0021042_st	hsa-miR-5009-3p	-0.860662	-0.109978	0.127783	0.926602	62.9152
2213	MI0003573_st	hsa-mir-567	-0.860376	-0.12485	0.145111	0.9171	62.9152
3781	MI0025747_x_st	hsa-mir-548ba	-0.859895	-0.12152	0.141319	0.919219	62.9152
3369	MI0017449_st	hsa-mir-4801	-0.859378	-0.0947674	0.110274	0.936423	62.9152
2282	MI0003640_st	hsa-mir-626	-0.857756	-0.0930745	0.108509	0.937523	62.9152
2132	MI0003148_x_st	hsa-mir-519c	-0.856946	-0.158219	0.184632	0.89613	62.9152
4793	MIMAT0015042_st	hsa-miR-3167	-0.856394	-0.116855	0.13645	0.922196	62.9152
5686	MIMAT0022484_st	hsa-miR-5692a	-0.855672	-0.0963598	0.112613	0.93539	62.9152
1680	HBII-142_x_st	HBII-142	-0.854759	-0.214998	0.251531	0.861547	62.9152
1150	ENSG00000239068_st	ENSG00000239068	-0.85296	-0.186615	0.218785	0.878665	62.9152
4565	MIMAT0005797_st	hsa-miR-1301-3p	-0.851118	-0.532592	0.625756	0.691312	62.9152
3219	MI0017311_x_st	hsa-mir-4679-2	-0.850435	-0.0983699	0.11567	0.934088	62.9152
2039	MI0000775_st	hsa-mir-367	-0.850356	-0.119552	0.14059	0.920473	62.9152
5390	MIMAT0019818_st	hsa-miR-4712-5p	-0.850354	-0.094951	0.111661	0.936304	62.9152
2477	MI0006368_st	hsa-mir-1302-7	-0.849988	-0.12259	0.144225	0.918537	62.9152
5538	MIMAT0019966_st	hsa-miR-4793-3p	-0.849929	-0.262835	0.309243	0.833449	62.9152
2665	MI0014176_st	hsa-mir-3149	-0.849387	-0.155834	0.183466	0.897613	62.9152
100	ACA36B_x_st	ACA36B	-0.848977	-0.151223	0.178124	0.900487	62.9152
909	ENSG00000238701_x_st	ENSG00000238701	-0.848934	-0.15696	0.184891	0.896913	62.9152
273	ENSG00000201009_x_st	ENSG00000201009	-0.848302	-0.106418	0.125448	0.928892	62.9152
2292	MI0003650_st	hsa-mir-635	-0.847448	-0.102755	0.121252	0.931253	62.9152
3652	MI0022669_st	hsa-mir-6824	-0.847364	-0.132566	0.156445	0.912208	62.9152
1546	ENSG00000253047_st	ENSG00000253047	-0.846865	-0.104359	0.12323	0.930218	62.9152
4059	MIMAT0001636_st	hsa-miR-452-3p	-0.846601	-0.118039	0.139427	0.921439	62.9152
5503	MIMAT0019931_st	hsa-miR-4775	-0.84651	-0.118117	0.139534	0.921389	62.9152
1975	MI0000465_st	hsa-mir-191	-0.84615	-0.106761	0.126172	0.928671	62.9152
2206	MI0003563_st	hsa-mir-557	-0.845941	-0.118267	0.139805	0.921294	62.9152
2556	MI0006444_st	hsa-mir-1307	-0.84578	-0.141232	0.166984	0.906745	62.9152
1090	ENSG00000238985_st	ENSG00000238985	-0.845392	-0.0954912	0.112955	0.935954	62.9152
5056	MIMAT0018447_st	hsa-miR-548aa	-0.845247	-0.315939	0.373783	0.803328	62.9152
5737	MIMAT0022730_st	hsa-miR-548t-3p	-0.845247	-0.315939	0.373783	0.803328	62.9152
711	ENSG00000238402_st	ENSG00000238402	-0.845208	-0.148709	0.175943	0.902058	62.9152
927	ENSG00000238736_st	ENSG00000238736	-0.842802	-0.110508	0.131119	0.926262	62.9152
4492	MIMAT0004922_st	hsa-miR-875-5p	-0.842776	-0.0944007	0.112012	0.936661	62.9152
992	ENSG00000238834_st	ENSG00000238834	-0.842397	-0.130642	0.155084	0.913425	62.9152
669	ENSG00000238339_st	ENSG00000238339	-0.84234	-0.114987	0.13651	0.92339	62.9152
1233	ENSG00000251744_st	ENSG00000251744	-0.841876	-0.130511	0.155024	0.913508	62.9152
935	ENSG00000238746_x_st	ENSG00000238746	-0.841092	-0.1027	0.122103	0.931288	62.9152
2037	MI0000773_st	hsa-mir-302c	-0.840663	-0.125435	0.149209	0.916728	62.9152
3865	MIMAT0000090_st	hsa-miR-32-5p	-0.840504	-0.407897	0.485301	0.753721	62.9152
672	ENSG00000238341_x_st	ENSG00000238341	-0.839631	-0.229265	0.273054	0.85307	62.9152
2006	MI0000651_x_st	hsa-mir-1-1	-0.8394	-0.104898	0.124968	0.92987	62.9152
969	ENSG00000238799_x_st	ENSG00000238799	-0.839399	-0.101867	0.121357	0.931826	62.9152
641	ENSG00000238301_x_st	ENSG00000238301	-0.839347	-0.112258	0.133744	0.925139	62.9152
5648	MIMAT0022282_st	hsa-miR-5583-3p	-0.839232	-0.114723	0.1367	0.92356	62.9152
475	ENSG00000212181_st	ENSG00000212181	-0.838585	-0.151074	0.180154	0.90058	62.9152
6192	MIMAT0027589_st	hsa-miR-6844	-0.838244	-0.113226	0.135075	0.924519	62.9152
6419	SNORA36C_x_st	SNORA36C	-0.838026	-0.205525	0.245249	0.867223	62.9152
3730	MI0022961_st	hsa-mir-7110	-0.836902	-0.126825	0.151541	0.915845	62.9152
2893	MI0016067_st	hsa-mir-3666	-0.836675	-0.106774	0.127617	0.928662	62.9152
6178	MIMAT0027575_st	hsa-miR-6836-3p	-0.836668	-0.259222	0.309826	0.835539	62.9152
5228	MIMAT0019212_st	hsa-miR-3160-5p	-0.834698	-0.126613	0.151687	0.915979	62.9152
2647	MI0014159_st	hsa-mir-544b	-0.834377	-0.090933	0.108983	0.938915	62.9152
781	ENSG00000238520_st	ENSG00000238520	-0.833838	-0.155047	0.185944	0.898103	62.9152
5651	MIMAT0022285_st	hsa-miR-5585-5p	-0.833832	-0.0920552	0.1104	0.938185	62.9152
2297	MI0003655_st	hsa-mir-640	-0.833475	-0.180354	0.216388	0.882487	62.9152
5622	MIMAT0021131_st	hsa-miR-5197-3p	-0.833421	-0.121648	0.145962	0.919137	62.9152
2144	MI0003158_x_st	hsa-mir-520c	-0.833083	-0.298684	0.358528	0.812994	62.9152
754	ENSG00000238480_x_st	ENSG00000238480	-0.831985	-0.194979	0.234354	0.873586	62.9152
718	ENSG00000238416_x_st	ENSG00000238416	-0.831682	-0.106447	0.12799	0.928873	62.9152
1323	ENSG00000252127_x_st	ENSG00000252127	-0.831492	-0.122803	0.14769	0.918402	62.9152
2469	MI0006359_st	hsa-mir-1299	-0.831073	-0.16795	0.202088	0.890107	62.9152
5803	MIMAT0023713_st	hsa-miR-6088	-0.830161	-0.192994	0.232478	0.874788	62.9152
2669	MI0014179_st	hsa-mir-3152	-0.829856	-0.154567	0.186258	0.898402	62.9152
6509	U3-2B_s_st	U3-2B	-0.829849	-0.218419	0.263203	0.859507	62.9152
6511	U3-2_s_st	U3-2	-0.829849	-0.218419	0.263203	0.859507	62.9152
6512	U3-3_s_st	U3-3	-0.829849	-0.218419	0.263203	0.859507	62.9152
6514	U3-4_s_st	U3-4	-0.829849	-0.218419	0.263203	0.859507	62.9152
3386	MI0017879_st	hsa-mir-5011	-0.829774	-0.0992527	0.119614	0.933516	62.9152
6356	MIMAT0030422_st	hsa-miR-7847-3p	-0.829444	-0.267504	0.32251	0.830756	62.9152
2377	MI0005534_x_st	hsa-mir-891b	-0.828998	-0.0944864	0.113977	0.936606	62.9152
3994	MIMAT0000715_st	hsa-miR-302b-3p	-0.82857	-0.0954336	0.115179	0.935991	62.9152
1346	ENSG00000252203_st	ENSG00000252203	-0.827412	-0.135344	0.163575	0.910453	62.9152
2355	MI0003892_st	hsa-mir-762	-0.826697	-0.137965	0.166887	0.9088	62.9152
5412	MIMAT0019840_st	hsa-miR-451b	-0.826455	-0.118786	0.14373	0.920962	62.9152
3743	MI0023611_st	hsa-mir-7151	-0.825423	-0.103127	0.124938	0.931013	62.9152
476	ENSG00000212181_x_st	ENSG00000212181	-0.825289	-0.144233	0.174766	0.90486	62.9152
3636	MI0022653_st	hsa-mir-6808	-0.824797	-0.128348	0.155612	0.914878	62.9152
1845	MI0000084_st	hsa-mir-26b	-0.823566	-0.13224	0.16057	0.912414	62.9152
6002	MIMAT0027399_st	hsa-miR-6749-3p	-0.823311	-0.160477	0.194916	0.894729	62.9152
2775	MI0015840_st	hsa-mir-4310	-0.822744	-0.119857	0.145679	0.920279	62.9152
2589	MI0010486_st	hsa-mir-2052	-0.822398	-0.118389	0.143956	0.921215	62.9152
5621	MIMAT0021130_st	hsa-miR-5197-5p	-0.821859	-0.123977	0.15085	0.917654	62.9152
6072	MIMAT0027469_st	hsa-miR-6784-3p	-0.821586	-0.187152	0.227794	0.878338	62.9152
4937	MIMAT0017991_st	hsa-miR-3613-3p	-0.821137	-0.472156	0.575003	0.720886	62.9152
2973	MI0016601_st	hsa-mir-3944	-0.821096	-0.0946694	0.115296	0.936487	62.9152
5888	MIMAT0026485_st	hsa-miR-383-3p	-0.820512	-0.13197	0.160839	0.912584	62.9152
3241	MI0017333_st	hsa-mir-4700	-0.82019	-0.141995	0.173125	0.906265	62.9152
3014	MI0016779_x_st	hsa-mir-548ae-1	-0.819953	-0.27664	0.337386	0.825511	62.9152
2161	MI0003174_x_st	hsa-mir-517c	-0.819413	-0.117546	0.143452	0.921754	62.9152
2572	MI0008190_x_st	hsa-mir-320d-1	-0.819174	-0.114303	0.139534	0.923829	62.9152
6160	MIMAT0027557_st	hsa-miR-6828-3p	-0.81869	-0.159485	0.194805	0.895345	62.9152
23	14qII-16_st	14qII-16	-0.818112	-0.144417	0.176525	0.904745	62.9152
5167	MIMAT0019038_st	hsa-miR-4502	-0.817129	-0.179968	0.220245	0.882722	62.9152
4973	MIMAT0018087_st	hsa-miR-3665	-0.816928	-0.184126	0.225389	0.880182	62.9152
1345	ENSG00000252200_st	ENSG00000252200	-0.816308	-0.123456	0.151237	0.917986	62.9152
3789	MI0025754_st	hsa-mir-7978	-0.816295	-0.118848	0.145594	0.920923	62.9152
1968	MI0000460_st	hsa-mir-144	-0.815922	-0.122286	0.149874	0.918731	62.9152
610	ENSG00000221633_st	ENSG00000221633	-0.814581	-0.116222	0.142676	0.922601	62.9152
689	ENSG00000238361_x_st	ENSG00000238361	-0.814372	-0.0855907	0.1051	0.942399	62.9152
3651	MI0022668_st	hsa-mir-6823	-0.814003	-0.151052	0.185567	0.900593	62.9152
621	ENSG00000222185_st	ENSG00000222185	-0.813906	-0.102893	0.126418	0.931164	62.9152
6558	U58A_x_st	U58A	-0.813551	-0.275666	0.338843	0.826069	62.9152
952	ENSG00000238768_st	ENSG00000238768	-0.813109	-0.110302	0.135655	0.926394	62.9152
2047	MI0000783_st	hsa-mir-375	-0.811743	-0.139603	0.17198	0.907769	62.9152
5554	MIMAT0019982_st	hsa-miR-4802-3p	-0.811461	-0.140629	0.173304	0.907123	62.9152
6324	MIMAT0028222_st	hsa-miR-7156-5p	-0.811396	-0.141653	0.174579	0.90648	62.9152
589	ENSG00000221093_st	ENSG00000221093	-0.810948	-0.118525	0.146156	0.921129	62.9152
3019	MI0016783_x_st	hsa-mir-4440	-0.810659	-0.124042	0.153013	0.917613	62.9152
4463	MIMAT0004802_st	hsa-miR-593-3p	-0.810453	-0.0942269	0.116264	0.936774	62.9152
2143	MI0003157_x_st	hsa-mir-526a-1	-0.809537	-0.0926796	0.114485	0.937779	62.9152
3815	MI0025911_x_st	hsa-mir-8075	-0.809493	-0.198794	0.245578	0.871279	62.9152
2768	MI0015833_st	hsa-mir-4302	-0.808437	-0.111276	0.137644	0.925769	62.9152
2703	MI0014205_st	hsa-mir-1193	-0.808185	-0.125899	0.15578	0.916433	62.9152
5680	MIMAT0022478_st	hsa-miR-5687	-0.808147	-0.140615	0.173997	0.907132	62.9152
6494	U22_st	U22	-0.807794	-0.250679	0.310326	0.840501	62.9152
2541	MI0006424_st	hsa-mir-548i-4	-0.807547	-0.135317	0.167566	0.91047	62.9152
4263	MIMAT0003321_st	hsa-miR-651-5p	-0.807538	-0.136644	0.16921	0.909633	62.9152
2816	MI0015881_st	hsa-mir-4273	-0.807415	-0.159352	0.197361	0.895427	62.9152
407	ENSG00000206903_st	ENSG00000206903	-0.807056	-0.167791	0.207904	0.890205	62.9152
624	ENSG00000222588_s_st	ENSG00000222588	-0.80693	-0.118023	0.146262	0.92145	62.9152
1286	ENSG00000251974_s_st	ENSG00000251974	-0.80693	-0.118023	0.146262	0.92145	62.9152
3132	MI0016892_st	hsa-mir-4525	-0.806741	-0.138436	0.171599	0.908503	62.9152
5760	MIMAT0022928_st	hsa-miR-376a-2-5p	-0.806419	-0.127355	0.157926	0.915509	62.9152
1404	ENSG00000252433_x_st	ENSG00000252433	-0.805943	-0.230734	0.286291	0.852201	62.9152
6066	MIMAT0027463_st	hsa-miR-6781-3p	-0.805109	-0.0994702	0.123549	0.933376	62.9152
1397	ENSG00000252404_st	ENSG00000252404	-0.804566	-0.19625	0.24392	0.872817	62.9152
6471	U108_st	U108	-0.804548	-0.20118	0.250053	0.869839	62.9152
4606	MIMAT0005895_st	hsa-miR-548f-3p	-0.803152	-0.0963079	0.119912	0.935424	62.9152
1704	HBII-429_st	HBII-429	-0.801162	-0.247079	0.308401	0.842601	62.9152
5607	MIMAT0021116_st	hsa-miR-5186	-0.800894	-0.125961	0.157276	0.916393	62.9152
2380	MI0005539_st	hsa-mir-541	-0.800289	-0.107209	0.133963	0.928382	62.9152
3003	MI0016768_st	hsa-mir-4429	-0.799293	-0.10569	0.132229	0.92936	62.9152
3	14qI-1_st	14qI-1	-0.799159	-0.244607	0.306081	0.844046	62.9152
961	ENSG00000238790_st	ENSG00000238790	-0.797638	-0.120143	0.150623	0.920097	62.9152
2521	MI0006406_st	hsa-mir-1269a	-0.797304	-0.139235	0.174632	0.908001	62.9152
1522	ENSG00000252923_x_st	ENSG00000252923	-0.795946	-0.0952962	0.119727	0.93608	62.9152
2279	MI0003637_st	hsa-mir-623	-0.795269	-0.0996586	0.125314	0.933254	62.9152
2932	MI0016415_st	hsa-mir-3911	-0.794345	-0.102836	0.12946	0.9312	62.9152
972	ENSG00000238801_x_st	ENSG00000238801	-0.79351	-0.109761	0.138324	0.926742	62.9152
1283	ENSG00000251949_st	ENSG00000251949	-0.793485	-0.124335	0.156695	0.917427	62.9152
2050	MI0000785_st	hsa-mir-377	-0.792828	-0.110691	0.139615	0.926144	62.9152
1742	HBII-52-41_x_st	HBII-52-41	-0.792297	-0.122581	0.154716	0.918543	62.9152
1435	ENSG00000252559_st	ENSG00000252559	-0.79225	-0.142599	0.179993	0.905885	62.9152
250	ENSG00000200652_st	ENSG00000200652	-0.791621	-0.107687	0.136034	0.928075	62.9152
5277	MIMAT0019704_st	hsa-miR-4644	-0.791077	-0.338487	0.427882	0.79087	62.9152
6595	U73b_st	U73b	-0.790915	-0.116571	0.147387	0.922378	62.9152
4852	MIMAT0016855_st	hsa-miR-4302	-0.789467	-0.124059	0.157143	0.917602	62.9152
4064	MIMAT0002172_st	hsa-miR-376b-3p	-0.78914	-0.149048	0.188874	0.901845	62.9152
4841	MIMAT0016844_st	hsa-miR-4295	-0.789028	-0.126687	0.160562	0.915932	62.9152
3609	MI0022627_st	hsa-mir-6782	-0.788674	-0.119605	0.151653	0.92044	62.9152
5065	MIMAT0018933_st	hsa-miR-4420	-0.788013	-0.122692	0.155698	0.918472	62.9152
495	ENSG00000212277_st	ENSG00000212277	-0.787829	-0.108062	0.137165	0.927833	62.9152
483	ENSG00000212211_s_st	ENSG00000212211	-0.787755	-0.120485	0.152947	0.919878	62.9152
1571	ENSG00000262620_s_st	ENSG00000262620	-0.787755	-0.120485	0.152947	0.919878	62.9152
5415	MIMAT0019843_st	hsa-miR-4725-5p	-0.787728	-0.237455	0.301442	0.848241	62.9152
1067	ENSG00000238948_st	ENSG00000238948	-0.787672	-0.130178	0.165269	0.913719	62.9152
1241	ENSG00000251795_st	ENSG00000251795	-0.787433	-0.103505	0.131446	0.930769	62.9152
1173	ENSG00000239111_st	ENSG00000239111	-0.787091	-0.124909	0.158698	0.917062	62.9152
2799	MI0015864_st	hsa-mir-4252	-0.78701	-0.126003	0.160104	0.916366	62.9152
4580	MIMAT0005868_st	hsa-miR-1204	-0.786462	-0.107761	0.137019	0.928027	62.9152
6057	MIMAT0027454_st	hsa-miR-6777-5p	-0.786142	-0.250704	0.318905	0.840486	62.9152
5216	MIMAT0019200_st	hsa-miR-3124-3p	-0.785589	-0.114962	0.146338	0.923407	62.9152
6516	U35A_st	U35A	-0.785533	-0.232272	0.295688	0.851293	62.9152
970	ENSG00000238800_st	ENSG00000238800	-0.785189	-0.145039	0.184718	0.904355	62.9152
1045	ENSG00000238914_st	ENSG00000238914	-0.784866	-0.0997184	0.127052	0.933215	62.9152
2972	MI0016600_st	hsa-mir-3943	-0.784405	-0.100216	0.12776	0.932894	62.9152
6630	U98b_x_st	U98b	-0.78386	-0.122549	0.15634	0.918564	62.9152
4554	MIMAT0005591_st	hsa-miR-1236-3p	-0.783423	-0.136703	0.174494	0.909596	62.9152
226	ENSG00000200222_st	ENSG00000200222	-0.782961	-0.125037	0.159697	0.916981	62.9152
4943	MIMAT0017997_st	hsa-miR-3617-5p	-0.782542	-0.165587	0.211602	0.891566	62.9152
2352	MI0003839_st	hsa-mir-320b-2	-0.782421	-0.123232	0.157501	0.918128	62.9152
6016	MIMAT0027413_st	hsa-miR-6756-3p	-0.781147	-0.177443	0.227157	0.884269	62.9152
987	ENSG00000238821_x_st	ENSG00000238821	-0.780954	-0.1634	0.209232	0.892918	62.9152
3693	MI0022710_st	hsa-mir-6863	-0.780701	-0.136613	0.174987	0.909653	62.9152
1824	MI0000068_x_st	hsa-let-7f-2	-0.780608	-0.111512	0.142852	0.925618	62.9152
4464	MIMAT0004803_st	hsa-miR-548a-5p	-0.779468	-0.102722	0.131785	0.931274	62.9152
983	ENSG00000238816_st	ENSG00000238816	-0.778925	-0.166962	0.214349	0.890716	62.9152
4582	MIMAT0005870_st	hsa-miR-1206	-0.77873	-0.100506	0.129064	0.932706	62.9152
2596	MI0010637_st	hsa-mir-548q	-0.77864	-0.373679	0.479913	0.771812	62.9152
1857	MI0000093_x_st	hsa-mir-92a-1	-0.777975	-0.117565	0.151116	0.921742	62.9152
3396	MI0018001_st	hsa-mir-5095	-0.777078	-0.285761	0.367738	0.820309	62.9152
5658	MIMAT0022292_st	hsa-miR-548au-3p	-0.776972	-0.0963638	0.124025	0.935388	62.9152
747	ENSG00000238465_st	ENSG00000238465	-0.776843	-0.174027	0.224018	0.886365	62.9152
4944	MIMAT0017998_st	hsa-miR-3618	-0.77624	-0.0996714	0.128403	0.933246	62.9152
204	ENSG00000199894_st	ENSG00000199894	-0.776185	-0.111397	0.143519	0.925691	62.9152
2740	MI0014246_s_st	hsa-mir-3198-1	-0.775467	-0.123418	0.159153	0.91801	62.9152
3243	MI0017335_s_st	hsa-mir-3198-2	-0.775467	-0.123418	0.159153	0.91801	62.9152
4620	MIMAT0005909_st	hsa-miR-1258	-0.775377	-0.138726	0.178914	0.908321	62.9152
5935	MIMAT0026739_st	hsa-miR-548f-5p	-0.775028	-0.113845	0.146892	0.924122	62.9152
2557	MI0006648_st	hsa-mir-513b	-0.774901	-0.107178	0.138312	0.928402	62.9152
1227	ENSG00000251715_st	ENSG00000251715	-0.773715	-0.0969081	0.12525	0.935035	62.9152
4188	MIMAT0003245_st	hsa-miR-580-3p	-0.773328	-0.108903	0.140824	0.927293	62.9152
1138	ENSG00000239056_x_st	ENSG00000239056	-0.773206	-0.143643	0.185776	0.90523	62.9152
4716	MIMAT0011163_st	hsa-miR-548q	-0.772659	-0.201221	0.260427	0.869814	62.9152
1314	ENSG00000252088_st	ENSG00000252088	-0.772526	-0.0977619	0.126548	0.934482	62.9152
6050	MIMAT0027447_st	hsa-miR-6773-3p	-0.772364	-0.134803	0.174534	0.910794	62.9152
3436	MI0019148_st	hsa-mir-5589	-0.771789	-0.120985	0.156759	0.91956	62.9152
2968	MI0016596_st	hsa-mir-3939	-0.771777	-0.0954714	0.123703	0.935966	62.9152
6298	MIMAT0028112_st	hsa-miR-7107-3p	-0.769762	-0.125985	0.163668	0.916378	62.9152
1826	MI0000070_st	hsa-mir-16-1	-0.769356	-0.11765	0.15292	0.921688	62.9152
3167	MI0017264_st	hsa-mir-4637	-0.768951	-0.130885	0.170212	0.913271	62.9152
4982	MIMAT0018096_st	hsa-miR-3673	-0.768307	-0.150822	0.196304	0.900737	62.9152
3810	MI0025907_s_st	hsa-mir-8071-1	-0.768259	-0.0978568	0.127375	0.93442	62.9152
3832	MI0026417_s_st	hsa-mir-8071-2	-0.768259	-0.0978568	0.127375	0.93442	62.9152
2515	MI0006400_st	hsa-mir-548m	-0.768091	-0.119401	0.155451	0.92057	62.9152
3047	MI0016811_st	hsa-mir-4463	-0.767241	-0.106002	0.13816	0.929159	62.9152
568	ENSG00000212594_st	ENSG00000212594	-0.767206	-0.0988457	0.128838	0.93378	62.9152
1104	ENSG00000239008_st	ENSG00000239008	-0.7671	-0.113307	0.147708	0.924467	62.9152
3134	MI0016894_st	hsa-mir-4527	-0.766562	-0.0940108	0.122639	0.936914	62.9152
2005	MI0000651_st	hsa-mir-1-1	-0.766399	-0.0874979	0.114168	0.941154	62.9152
5923	MIMAT0026641_st	hsa-miR-1298-3p	-0.76612	-0.521933	0.681269	0.696438	62.9152
3516	MI0021277_x_st	hsa-mir-6132	-0.764938	-0.150756	0.197083	0.900778	62.9152
6326	MIMAT0028224_st	hsa-miR-7157-5p	-0.764583	-0.101575	0.13285	0.932015	62.9152
2690	MI0014191_st	hsa-mir-3161	-0.764256	-0.110674	0.144812	0.926155	62.9152
742	ENSG00000238462_st	ENSG00000238462	-0.764028	-0.0919875	0.120398	0.938229	62.9152
5666	MIMAT0022300_st	hsa-miR-5590-3p	-0.763118	-0.167283	0.21921	0.890518	62.9152
5876	MIMAT0026473_st	hsa-miR-95-5p	-0.762381	-0.0909436	0.119289	0.938908	62.9152
1259	ENSG00000251848_st	ENSG00000251848	-0.76224	-0.190244	0.249586	0.876457	62.9152
5805	MIMAT0023715_st	hsa-miR-6090	-0.76189	-0.168607	0.221301	0.889701	62.9152
1403	ENSG00000252433_st	ENSG00000252433	-0.761862	-0.234176	0.307373	0.850171	62.9152
2613	MI0014131_x_st	hsa-mir-3118-1	-0.760667	-0.0847175	0.111373	0.942969	62.9152
2615	MI0014133_x_st	hsa-mir-3118-3	-0.760667	-0.0847175	0.111373	0.942969	62.9152
6266	MIMAT0027663_st	hsa-miR-6881-3p	-0.760299	-0.133429	0.175495	0.911662	62.9152
349	ENSG00000202023_x_st	ENSG00000202023	-0.759606	-0.0955037	0.125728	0.935945	62.9152
1428	ENSG00000252531_st	ENSG00000252531	-0.75813	-0.126546	0.166918	0.916022	62.9152
5067	MIMAT0018935_st	hsa-miR-4422	-0.758111	-0.17562	0.231655	0.885387	62.9152
4220	MIMAT0003278_st	hsa-miR-610	-0.757069	-0.140776	0.185949	0.907031	62.9152
2595	MI0010636_st	hsa-mir-2117	-0.755622	-0.100029	0.132379	0.933015	62.9152
2394	MI0005565_st	hsa-mir-543	-0.755344	-0.126564	0.167558	0.91601	62.9152
4187	MIMAT0003244_st	hsa-miR-579-3p	-0.7545	-0.108242	0.143461	0.927718	62.9152
2743	MI0014247_x_st	hsa-mir-3199-1	-0.754438	-0.104395	0.138374	0.930195	62.9152
5221	MIMAT0019205_st	hsa-miR-3145-5p	-0.753007	-0.124758	0.16568	0.917158	62.9152
1097	ENSG00000238995_x_st	ENSG00000238995	-0.752379	-0.110124	0.146368	0.926509	62.9152
941	ENSG00000238753_x_st	ENSG00000238753	-0.752236	-0.116143	0.154397	0.922651	62.9152
759	ENSG00000238484_st	ENSG00000238484	-0.751899	-0.171409	0.227969	0.887975	62.9152
2239	MI0003598_x_st	hsa-mir-548a-2	-0.751502	-0.168275	0.223918	0.889906	62.9152
2542	MI0006424_x_st	hsa-mir-548i-4	-0.751378	-0.115409	0.153596	0.923121	62.9152
4724	MIMAT0013517_st	hsa-miR-2682-5p	-0.751277	-0.0882626	0.117483	0.940655	62.9152
3530	MI0022219_st	hsa-mir-6507	-0.751021	-0.111632	0.14864	0.925541	62.9152
4133	MIMAT0002867_st	hsa-miR-520h	-0.750514	-0.2055	0.273812	0.867238	62.9152
5036	MIMAT0018204_st	hsa-miR-676-3p	-0.750351	-0.0873625	0.116429	0.941242	62.9152
3153	MI0016911_st	hsa-mir-4540	-0.749862	-0.118586	0.158144	0.92109	62.9152
4914	MIMAT0016917_st	hsa-miR-4287	-0.749155	-0.138924	0.185441	0.908196	62.9152
6531	U43_x_st	U43	-0.749105	-0.176435	0.235528	0.884887	62.9152
3957	MIMAT0000448_st	hsa-miR-136-5p	-0.748958	-0.0943123	0.125925	0.936719	62.9152
4458	MIMAT0004797_st	hsa-miR-582-3p	-0.748799	-0.106014	0.141579	0.929152	62.9152
763	ENSG00000238491_st	ENSG00000238491	-0.748549	-0.117125	0.156469	0.922023	62.9152
2942	MI0016424_st	hsa-mir-3918	-0.748536	-0.109392	0.146141	0.926979	62.9152
302	ENSG00000201448_st	ENSG00000201448	-0.748526	-0.0988678	0.132083	0.933765	62.9152
3472	MI0019309_st	hsa-mir-5702	-0.747608	-0.0966954	0.12934	0.935173	62.9152
3235	MI0017327_st	hsa-mir-4694	-0.747429	-0.103903	0.139014	0.930512	62.9152
4093	MIMAT0002826_st	hsa-miR-515-5p	-0.746864	-0.102969	0.137868	0.931115	62.9152
6026	MIMAT0027423_st	hsa-miR-6761-3p	-0.746826	-0.166193	0.222532	0.891191	62.9152
1118	ENSG00000239027_x_st	ENSG00000239027	-0.743437	-0.117855	0.158527	0.921557	62.9152
6038	MIMAT0027435_st	hsa-miR-6767-3p	-0.74248	-0.105255	0.141761	0.929641	62.9152
2326	MI0003683_st	hsa-mir-659	-0.741582	-0.113959	0.15367	0.924049	62.9152
2809	MI0015874_st	hsa-mir-4268	-0.74098	-0.116616	0.157381	0.922349	62.9152
225	ENSG00000200206_st	ENSG00000200206	-0.740579	-0.0999952	0.135023	0.933036	62.9152
212	ENSG00000200026_st	ENSG00000200026	-0.740333	-0.123883	0.167334	0.917714	62.9152
3890	MIMAT0000245_st	hsa-miR-30d-5p	-0.740183	-0.326543	0.441165	0.797445	62.9152
6294	MIMAT0027691_st	hsa-miR-6895-3p	-0.739557	-0.0911791	0.123289	0.938755	62.9152
2085	MI0001641_st	hsa-mir-429	-0.739452	-0.10273	0.138927	0.931269	62.9152
871	ENSG00000238651_x_st	ENSG00000238651	-0.739303	-0.114369	0.154698	0.923786	62.9152
2614	MI0014132_x_st	hsa-mir-3118-2	-0.739282	-0.0820177	0.110942	0.944735	62.9152
1025	ENSG00000238885_x_st	ENSG00000238885	-0.738818	-0.0746952	0.101101	0.949543	62.9152
560	ENSG00000212580_st	ENSG00000212580	-0.73855	-0.0910221	0.123244	0.938857	62.9152
346	ENSG00000201957_st	ENSG00000201957	-0.738371	-0.10209	0.138264	0.931682	62.9152
3958	MIMAT0000449_st	hsa-miR-146a-5p	-0.738337	-0.343581	0.465344	0.788083	62.9152
6560	U58C_st	U58C	-0.738027	-0.278357	0.377164	0.82453	62.9152
5511	MIMAT0019939_st	hsa-miR-4780	-0.737706	-0.131412	0.178136	0.912938	62.9152
5928	MIMAT0026721_st	hsa-miR-216b-3p	-0.737682	-0.117009	0.158618	0.922097	62.9152
4156	MIMAT0003164_st	hsa-miR-544a	-0.737388	-0.0927306	0.125755	0.937746	62.9152
3402	MI0018168_st	hsa-mir-5189	-0.737365	-0.148703	0.201669	0.902061	62.9152
5461	MIMAT0019889_st	hsa-miR-4752	-0.737026	-0.085118	0.115488	0.942707	62.9152
5492	MIMAT0019920_st	hsa-miR-4768-5p	-0.734983	-0.0988468	0.134489	0.933779	62.9152
3586	MI0022604_st	hsa-mir-6759	-0.734353	-0.0982851	0.133839	0.934143	62.9152
1317	ENSG00000252109_st	ENSG00000252109	-0.734122	-0.11969	0.163038	0.920386	62.9152
5008	MIMAT0018164_st	hsa-miR-3713	-0.734086	-0.136599	0.186081	0.909661	62.9152
56	ACA10_s_st	ACA10	-0.73386	-0.375213	0.511286	0.770992	62.9152
441	ENSG00000207187_s_st	ENSG00000207187	-0.73386	-0.375213	0.511286	0.770992	62.9152
3470	MI0019307_st	hsa-mir-5700	-0.733472	-0.103783	0.141496	0.930589	62.9152
4270	MIMAT0003328_st	hsa-miR-653-5p	-0.733052	-0.0815188	0.111205	0.945062	62.9152
3460	MI0019297_s_st	hsa-mir-5692a-1	-0.73282	-0.105418	0.143853	0.929535	62.9152
3461	MI0019298_s_st	hsa-mir-5692a-2	-0.73282	-0.105418	0.143853	0.929535	62.9152
[truncated: 4,633 more rows]
